# Supplementary material for: Expression profiles of small non-coding RNAs in breast cancer tumors characterize clinicopathological features and show prognostic and predictive potential
Source: Sci Rep. 2022 Dec 30;12:22614. doi: 10.1038/s41598-022-26954-w (PMC9803687; doi:10.1038/s41598-022-26954-w)
Supplement: Supplementary file 2 — Supplementary Information 2. [file 41598_2022_26954_MOESM2_ESM.xlsx]

## Sheet: Supplementary Table S1
Supplementary Table S1. The clinical characteristics of the patients with invasive breast cancer.
Clinical parameter			n (%)
Number of cases			195 (100%)
Age at diagnosis, years
	<50		54 (27.7%)
	≥50		141 (72.3%)
Status at diagnosis
	Invasive, local		186 (95.4%)
	Invasive, not operated		1 (0.5%)
	M1†		8 (4.1%)
Stage
	I		60 (30.8%)
	II		107 (54.9%)
	III		17 (8.7%)
	IV		8 (4.1%)
	Unknown		3 (1.5%)
Tumor grade
	1		32 (16.4%)
	2		94 (48.2%)
	3		69 (35.4%)
ER status
	Positive		138 (70.8%)
	Negative		56 (28.7%)
	Unknown		1 (0.5%)
PR status
	Positive		113 (58.0%)
	Negative		81 (41.5%)
	Unknown		1 (0.5%)
HER2 status
	Positive		22 (11.3%)
	Negative		156 (80.0%)
	Unknown		17 (8.7%)
Subtype
	Luminal		138 (70.8%)
		Luminal A	77 (55.8%)
		Luminal B	50 (36.2%)
		Not defined	11 (8.0%)
	TNBC		33 (16.9%)
	HER2 type		13 (6.7%)
	Unknown		11 (5.6%)
Histological type
	Ductal		136 (69.7%)
	Lobular		36 (18.5%)
	Medullary		5 (2.6%)
	Other		18 (9.2%)
Nodal status
	Positive		84 (43.1%)
	Negative		108 (55.4%)
	Unknown		3 (1.5%)
Tumor size
	T1		81 (41.5%)
	T2		92 (47.2%)
	T3		13 (6.7%)
	T4		9 (4.6%)
Radiation therapy
	Yes		98 (50.3%)
	No		97 (49.7%)
Adjuvant chemotherapy
	Yes		29 (14.9%)
	No		166 (85.1%)
Adjuvant endocrine therapy
	Yes		60 (30.8%)
	No		135 (69.2%)
Survival status
	Alive, no relapse		39 (20.0%)
	Alive, relapse		9 (4.6%)
	Died of breast cancer		75 (38.5%)
	Died of other cause		72 (36.9%)
†Distant metastasis at the time of diagnosis.
