# Supplementary material for: Expression profiles of small non-coding RNAs in breast cancer tumors characterize clinicopathological features and show prognostic and predictive potential
Source: Sci Rep. 2022 Dec 30;12:22614. doi: 10.1038/s41598-022-26954-w (PMC9803687; doi:10.1038/s41598-022-26954-w)
Supplement: Supplementary file 3 — Supplementary Information 3. [file 41598_2022_26954_MOESM3_ESM.xlsx]

## Sheet: Taul 1
Supplementary Table S2. The normalized expression for genes that had any reads in any sample and the key clinical parameters for all 228 samples.
Sample ID	Group	Grade	ER status	PR status	HER2 status	100996442	109623456	ENSG00000264293.2	ENSG00000207056.1	ENSG00000200975.1	ENSG00000252254.1	106632271	ENSG00000265141.2	ENSG00000252404.1	ENSG00000202415.1	ENSG00000264501.2	ENSG00000199347.1	ENSG00000201801.1	ENSG00000239149.1	ENSG00000221340.1	ENSG00000207511.1	ENSG00000251866.1	ENSG00000200403.1	ENSG00000240490.3	ENSG00000201405.1	ENSG00000252802.1	ENSG00000252947.1	ENSG00000240750.3	ENSG00000206779.1	ENSG00000274266.1	ENSG00000200087.1	ENSG00000221539.1	ENSG00000278274.1	ENSG00000273544.1	ENSG00000274978.1	ENSG00000199756.1	ENSG00000222784.1	692235	692200	ENSG00000206981.1	ENSG00000265961.1	ENSG00000200591.1	ENSG00000222112.1	ENSG00000240374.3	ENSG00000222821.1	ENSG00000201448.1	ENSG00000199963.1	ENSG00000201457.1	ENSG00000202222.1
1	NORMAL	NA	NA	NA	NA	1.611	1.611	1.611	1.611	1.611	1.611	1.611	1.611	1.611	1.611	1.611	3.3454	1.611	2.2564	1.611	1.611	1.611	1.611	1.611	2.2564	1.611	3.0107	1.611	1.611	5.1318	4.6802	6.8036	3.5255	3.8879	4.3175	1.611	1.611	6.4604	10.011	1.611	1.611	1.611	1.611	1.611	1.611	2.5164	1.611	2.5164	1.611
2	NORMAL	NA	NA	NA	NA	1.611	1.611	1.611	1.611	1.611	1.611	1.611	1.611	1.611	1.611	1.611	2.2042	2.2042	2.2042	1.611	1.611	1.611	1.611	1.611	2.6248	1.611	2.7741	1.611	1.611	2.7741	3.018	6.6929	4.5883	3.7294	4.0949	1.611	1.611	5.611	10.6901	1.611	1.611	1.611	1.611	1.611	1.611	2.2042	1.611	1.611	1.611
3	NORMAL	NA	NA	NA	NA	1.611	1.611	1.611	1.611	1.611	1.611	1.611	2.6068	1.611	1.611	1.611	2.6068	1.611	1.611	1.611	1.611	1.611	1.611	1.611	2.9939	1.611	3.2763	1.611	1.611	5.5006	6.1204	6.3523	4.0117	4.0117	4.3787	1.611	1.611	5.5482	10.51	1.611	1.611	1.611	1.611	1.611	1.611	1.611	1.611	1.611	1.611
4	NORMAL	NA	NA	NA	NA	1.611	1.611	1.611	1.611	1.611	1.611	2.5705	1.611	1.611	1.611	1.611	3.4405	1.611	1.611	1.611	1.611	1.611	1.611	1.611	2.9451	1.611	2.776	1.611	1.611	5.541	4.4929	7.0389	3.866	3.2192	4.1285	1.611	1.611	5.3549	10.2552	1.611	1.611	1.611	1.611	1.611	1.611	1.611	1.611	2.5705	1.611
5	NORMAL	NA	NA	NA	NA	1.611	1.611	1.611	1.611	1.611	1.611	1.611	1.611	1.611	1.611	1.611	2.6455	1.611	2.6455	1.611	1.611	1.611	1.611	1.611	2.3502	1.611	3.2004	1.611	1.611	5.1438	4.9256	6.418	3.8561	3.6729	3.5706	1.611	1.611	5.6011	10.3374	1.611	1.611	1.611	1.611	1.611	1.611	1.611	1.611	2.6455	1.611
6	BENIGN	NA	NA	NA	NA	1.611	1.611	1.611	1.611	1.611	1.611	1.611	1.611	1.611	1.611	1.611	2.2524	1.611	2.2524	1.611	1.611	1.611	1.611	1.611	1.611	1.611	2.2524	1.611	1.611	3.4286	3.0026	6.4435	4.159	3.8114	3.5958	1.611	1.611	6.6781	10.3065	1.611	1.611	1.611	1.611	1.611	1.611	2.8647	1.611	2.2524	1.611
7	BENIGN	NA	NA	NA	NA	1.611	1.611	1.611	1.611	1.611	1.611	1.611	1.611	1.611	1.611	1.611	5.0151	1.611	2.5605	1.611	1.611	1.611	1.611	1.611	1.611	1.611	3.1199	1.611	1.611	3.6091	2.3908	8.462	4.469	2.823	3.8693	2.1657	1.611	7.4938	9.7727	1.611	1.611	1.611	1.611	1.611	1.611	1.611	1.611	1.611	1.611
8	BENIGN	NA	NA	NA	NA	1.611	1.611	1.611	1.611	1.611	1.611	1.611	1.611	1.611	1.611	1.611	4.1984	1.611	1.611	1.611	1.611	1.611	1.611	1.611	1.611	1.611	1.611	1.611	1.611	3.335	2.4181	7.4661	4.5469	1.611	2.9758	1.611	1.611	6.8815	10.1703	1.611	1.611	1.611	1.611	1.611	1.611	1.611	1.611	1.611	1.611
9	BENIGN	NA	NA	NA	NA	1.611	1.611	1.611	1.611	1.611	2.4056	1.611	1.611	1.611	1.611	1.611	3.6997	1.611	1.611	1.611	1.611	1.611	1.611	1.611	3.1468	1.611	1.611	1.611	1.611	3.9059	3.3104	5.9098	4.6287	3.3104	3.4541	1.611	1.611	6.2538	10.7422	1.611	1.611	1.611	1.611	1.611	1.611	1.611	1.611	1.611	1.611
10	BENIGN	NA	NA	NA	NA	1.611	1.611	1.611	1.611	1.611	1.611	1.611	1.611	1.611	1.611	1.611	2.8527	1.611	1.611	1.611	1.611	1.611	1.611	1.611	1.611	1.611	1.611	1.611	1.611	2.8527	3.6537	6.0987	4.3278	2.8527	3.32	1.611	1.611	5.4724	10.6772	1.611	1.611	1.611	1.611	1.611	1.611	2.8527	1.611	1.611	1.611
11	BENIGN	NA	NA	NA	NA	2.3997	1.611	1.611	1.611	1.611	1.611	1.611	1.611	1.611	1.611	1.611	3.1361	1.611	2.3997	1.611	1.611	1.611	1.611	1.611	2.7133	1.611	3.2988	1.611	1.611	4.7195	4.7705	7.4081	3.5699	3.1361	3.7928	1.611	1.611	7.2749	9.8242	1.611	1.611	1.611	1.611	1.611	1.611	1.611	1.611	1.611	1.611
12	BENIGN	NA	NA	NA	NA	1.611	1.611	1.611	1.611	1.611	1.611	1.611	1.611	1.611	1.611	1.611	3.9579	1.611	2.3897	1.611	1.611	1.611	1.611	1.611	2.3897	1.611	2.6997	1.611	1.611	3.8668	4.0432	7.8191	3.6631	2.9299	2.9299	1.611	1.611	7.1018	10.7774	1.611	1.611	1.611	1.611	1.611	1.611	1.611	1.611	1.611	1.611
13	BENIGN	NA	NA	NA	NA	1.611	1.611	1.611	1.611	1.611	1.611	1.611	1.611	1.611	1.611	1.611	2.6084	1.611	1.611	1.611	1.611	1.611	1.611	1.611	1.611	1.611	1.611	1.611	1.611	2.6084	2.6084	6.7317	4.9119	2.996	3.5064	1.611	1.611	5.6865	10.9024	1.611	1.611	1.611	1.611	1.611	1.611	2.6084	1.611	1.611	1.611
14	BENIGN	NA	NA	NA	NA	1.611	1.611	1.611	1.611	1.611	1.611	1.611	1.611	1.611	1.611	1.611	2.9876	1.611	1.611	1.611	1.611	1.611	1.611	1.611	2.4254	1.611	1.611	1.611	1.611	2.9876	2.7484	5.5819	4.9447	3.4956	3.7453	1.611	1.611	6.0649	11.0903	1.611	1.611	1.611	1.611	1.611	1.611	1.611	1.611	2.4254	1.611
15	BENIGN	NA	NA	NA	NA	2.4479	1.611	1.611	1.611	1.611	1.611	1.611	1.611	1.611	1.611	1.611	3.0238	1.611	1.611	1.611	1.611	1.611	1.611	1.611	2.4479	1.611	3.2232	1.611	1.611	5.3864	5.8779	7.3349	5.3111	4.806	3.6756	1.611	1.611	6.3961	9.8329	1.611	1.611	1.611	1.611	1.611	1.611	1.611	1.611	2.4479	1.611
16	BENIGN	NA	NA	NA	NA	1.611	1.611	1.611	1.611	1.611	1.611	1.611	1.611	1.611	1.611	1.611	4.1845	1.611	2.7747	1.611	1.611	1.611	1.611	1.611	1.611	1.611	2.7747	1.611	1.611	3.7892	3.0187	7.7112	4.1845	2.7747	3.5358	1.611	1.611	6.2329	9.7725	1.611	1.611	1.611	1.611	1.611	1.611	2.4447	1.611	1.611	2.4447
17	BENIGN	NA	NA	NA	NA	1.611	1.611	1.611	1.611	1.611	1.611	1.611	1.611	1.611	1.611	1.611	3.2678	1.611	1.611	1.611	1.611	1.611	1.611	1.611	1.611	1.611	2.384	1.611	1.611	3.8526	3.5351	6.8192	5.1121	3.7552	4.2551	1.611	1.611	6.179	10.4469	1.611	1.611	1.611	1.611	1.611	1.611	2.6919	1.611	2.384	1.611
18	BENIGN	NA	NA	NA	NA	1.611	1.611	1.611	1.611	1.611	1.611	1.611	1.611	1.611	1.611	1.611	2.2192	1.611	2.2192	2.2192	1.611	1.611	1.611	1.611	1.611	1.611	2.465	1.611	1.611	4.1916	3.1571	7.305	4.2783	3.5044	3.4265	1.611	1.611	7.315	10.1046	1.611	1.611	1.611	1.611	1.611	1.611	1.611	1.611	1.611	1.611
19	BENIGN	NA	NA	NA	NA	1.611	1.611	1.611	1.611	1.611	2.4434	1.611	1.611	1.611	1.611	1.611	2.4434	2.4434	2.4434	1.611	1.611	1.611	1.611	1.611	1.611	1.611	1.611	1.611	1.611	3.2152	2.773	5.4442	4.6787	2.4434	3.5332	1.611	1.611	5.545	11.1741	1.611	1.611	1.611	1.611	1.611	1.611	3.0167	1.611	1.611	1.611
20	BENIGN	NA	NA	NA	NA	1.611	1.611	1.611	1.611	1.611	1.611	1.611	1.611	1.611	1.611	1.611	3.433	1.611	2.6296	1.611	1.611	1.611	1.611	1.611	1.611	1.611	2.8465	1.611	1.611	3.433	2.8465	8.3761	4.1275	3.433	4.2564	1.611	1.611	7.6009	10.4864	1.611	1.611	1.611	1.611	1.611	1.611	1.611	1.611	2.3386	1.611
21	BENIGN	NA	NA	NA	NA	1.611	1.611	1.611	1.611	1.611	1.611	1.611	1.611	1.611	1.611	1.611	4.5429	1.611	2.26	1.611	1.611	1.611	1.611	1.611	1.611	1.611	1.611	1.611	1.611	3.3541	3.018	8.6937	4.2338	2.7172	4.2338	1.611	1.611	7.7254	9.6787	1.611	1.611	1.611	1.611	1.611	1.611	1.611	1.611	1.611	1.611
22	BENIGN	NA	NA	NA	NA	1.611	1.611	1.611	1.611	1.611	1.611	1.611	1.611	1.611	1.611	1.611	3.8827	1.611	1.611	1.611	1.611	1.611	1.611	1.611	1.611	1.611	3.2918	2.4863	1.611	4.7348	3.9962	6.1711	4.3736	3.4676	3.6214	1.611	1.611	5.2603	10.1794	1.611	1.611	1.611	1.611	1.611	1.611	2.4863	1.611	1.611	1.611
23	BENIGN	NA	NA	NA	NA	1.611	1.611	1.611	1.611	1.611	2.4363	1.611	1.611	1.611	1.611	1.611	2.7632	1.611	2.4363	1.611	1.611	1.611	1.611	1.611	2.4363	1.611	2.7632	1.611	1.611	3.77	3.2023	6.895	4.9769	3.0051	3.5183	1.611	1.611	5.7329	10.4753	1.611	1.611	1.611	1.611	1.611	1.611	2.4363	1.611	1.611	1.611
24	BENIGN	NA	NA	NA	NA	1.611	1.611	1.611	1.611	1.611	1.611	1.611	1.611	1.611	1.611	1.611	2.5827	1.611	1.611	1.611	1.611	1.611	1.611	1.611	1.611	1.611	1.611	1.611	1.611	3.6509	3.2384	7.9863	4.7736	3.4618	3.6509	1.611	1.611	5.7778	10.4665	1.611	1.611	1.611	1.611	1.611	1.611	2.9615	1.611	1.611	1.611
25	BENIGN	NA	NA	NA	NA	1.611	1.611	1.611	1.611	1.611	1.611	1.611	1.611	1.611	1.611	1.611	1.611	1.611	1.611	1.611	1.611	1.611	1.611	1.611	1.611	1.611	1.611	1.611	1.611	3.4181	3.2766	8.0103	4.8789	2.698	3.2766	1.611	1.611	6.5572	10.3172	1.611	1.611	1.611	1.611	1.611	1.611	2.698	1.611	1.611	1.611
26	BENIGN	NA	NA	NA	NA	1.611	1.611	1.611	1.611	1.611	1.611	1.611	1.611	1.611	1.611	1.611	2.6761	1.611	2.3725	1.611	1.611	1.611	1.611	1.611	2.3725	1.611	1.611	1.611	1.611	3.7273	3.5094	8.0908	4.6883	3.2449	3.7273	1.611	1.611	7.0194	9.6464	1.611	1.611	1.611	1.611	1.611	1.611	2.3725	1.611	1.611	1.611
27	BENIGN	NA	NA	NA	NA	1.611	1.611	1.611	1.611	1.611	1.611	2.4309	1.611	1.611	1.611	1.611	3.7578	2.4309	1.611	1.611	1.611	1.611	1.611	1.611	1.611	1.611	2.9965	1.611	1.611	3.9679	2.4309	7.5428	4.9611	3.7578	3.9679	1.611	1.611	6.1671	10.3357	1.611	1.611	1.611	1.611	1.611	1.611	3.1926	1.611	2.4309	1.611
28	IN SITU	NA	ER positive	PR positive	NA	1.611	1.611	1.611	1.611	1.611	1.611	1.611	1.611	1.611	1.611	1.611	3.0259	1.611	2.6307	1.611	1.611	1.611	1.611	1.611	1.611	1.611	3.7403	1.611	1.611	4.6334	4.0604	6.7736	4.8901	4.0604	4.5363	1.611	1.611	5.6571	10.258	1.611	1.611	1.611	1.611	1.611	1.611	1.611	1.611	1.611	1.611
29	IN SITU	NA	ER negative	PR negative	NA	1.611	1.611	1.611	1.611	1.611	1.611	1.611	1.611	1.611	1.611	1.611	4.6148	1.611	2.3335	1.611	1.611	1.611	1.611	1.611	2.3335	1.611	3.301	1.611	1.611	3.8124	3.301	6.5845	4.9466	3.6318	4.2413	1.611	1.611	6.27	9.4955	1.611	1.611	1.611	1.611	1.611	1.611	1.611	1.611	2.3335	1.611
30	IN SITU	NA	ER positive	PR positive	HER2 negative	1.611	1.611	1.611	1.611	1.611	1.611	2.4881	1.611	1.611	1.611	1.611	4.6061	1.611	2.4881	1.611	1.611	1.611	1.611	1.611	1.611	1.611	2.4881	1.611	1.611	3.6251	2.8336	6.6816	5.5074	3.7625	5.2208	1.611	2.4881	6.1998	10.0336	1.611	1.611	1.611	1.611	1.611	1.611	2.8336	1.611	1.611	1.611
31	IN SITU	NA	ER positive	PR positive	NA	1.611	1.611	1.611	1.611	1.611	1.611	2.6106	1.611	1.611	1.611	1.611	4.9175	1.611	2.6106	1.611	1.611	1.611	1.611	1.611	2.6106	1.611	2.6106	1.611	1.611	4.2157	4.4908	7.6153	4.8419	3.5104	4.9175	1.611	1.611	5.9284	10.208	1.611	1.611	2.3248	1.611	1.611	1.611	2.3248	1.611	2.3248	1.611
32	IN SITU	NA	ER positive	PR positive	NA	1.611	1.611	1.611	1.611	1.611	1.611	1.611	1.611	1.611	1.611	1.611	3.1407	1.611	1.611	1.611	1.611	1.611	1.611	1.611	2.8782	1.611	3.1407	1.611	1.611	3.8326	2.521	6.1301	3.9596	3.1407	3.5341	1.611	1.611	5.3143	10.653	1.611	1.611	1.611	1.611	1.611	1.611	1.611	1.611	1.611	1.611
33	IN SITU	NA	NA	NA	NA	1.611	1.611	1.611	1.611	1.611	1.611	1.611	1.611	1.611	1.611	1.611	4.0304	1.611	1.611	1.611	1.611	1.611	1.611	1.611	2.4568	1.611	3.2391	1.611	1.611	2.7911	2.4568	7.0134	5.4498	3.5608	4.7748	1.611	1.611	5.2167	10.1011	1.611	1.611	1.611	1.611	1.611	1.611	2.4568	1.611	1.611	1.611
34	M1	3	ER negative	PR positive	NA	1.611	1.611	1.611	1.611	1.611	1.611	1.611	1.611	1.611	1.611	1.611	8.4489	2.5593	2.5593	1.611	1.611	1.611	1.611	1.611	2.5593	1.611	3.2014	1.611	1.611	5.3247	3.769	8.0626	4.9913	3.6068	5.5531	1.611	1.611	6.6299	9.2118	1.611	1.611	1.611	1.611	1.611	1.611	2.5593	1.611	2.9299	1.611
35	M1	3	ER negative	PR negative	NA	1.611	1.611	1.611	1.611	1.611	1.611	1.611	1.611	1.611	1.611	1.611	6.885	1.611	3.2791	1.611	1.611	1.611	1.611	1.611	1.611	1.611	3.4208	1.611	1.611	3.2791	3.2791	8.4203	4.6372	3.4208	4.7896	1.611	1.611	6.1253	8.6571	1.611	1.611	1.611	1.611	1.611	1.611	2.3897	1.611	2.3897	1.611
36	M1	2	ER positive	PR negative	HER2 negative	1.611	1.611	1.611	1.611	1.611	1.611	1.611	1.611	1.611	1.611	1.611	4.2824	1.611	2.98	1.611	1.611	1.611	1.611	1.611	1.611	1.611	3.1742	1.611	2.4207	2.4207	1.611	8.9399	4.5542	3.1742	4.6724	1.611	1.611	6.0707	10.0806	1.611	1.611	1.611	1.611	1.611	1.611	2.4207	1.611	2.742	1.611
37	M1	3	ER negative	PR negative	NA	1.611	1.611	1.611	1.611	1.611	1.611	1.611	1.611	1.611	1.611	1.611	3.8695	1.611	1.611	1.611	1.611	1.611	1.611	1.611	1.611	1.611	3.7019	1.611	1.611	4.5857	3.8695	7.5965	4.152	2.61	4.152	1.611	1.611	6.0648	9.647	1.611	1.611	1.611	1.611	1.611	1.611	1.611	1.611	1.611	1.611
38	M1	2	ER positive	PR negative	NA	1.611	1.611	1.611	1.611	1.611	1.611	1.611	1.611	1.611	1.611	1.611	5.0623	1.611	3.8361	1.611	1.611	1.611	1.611	1.611	1.611	1.611	2.8029	1.611	1.611	4.4	3.7138	7.6296	4.1472	2.8029	4.8557	1.611	1.611	5.7381	10.4922	1.611	1.611	1.611	1.611	1.611	1.611	1.611	1.611	1.611	1.611
39	M1	2	ER positive	PR positive	NA	1.611	1.611	1.611	1.611	1.611	1.611	1.611	1.611	1.611	1.611	1.611	7.105	1.611	3.2692	1.611	1.611	1.611	1.611	1.611	2.4736	1.611	3.2692	1.611	1.611	4.3415	3.5954	7.2719	4.5677	3.4431	4.8785	1.611	1.611	6.7299	8.7898	1.611	1.611	1.611	1.611	1.611	1.611	1.611	1.611	2.814	1.611
40	M1	2	ER negative	PR positive	NA	1.611	1.611	1.611	1.611	1.611	1.611	1.611	1.611	1.611	1.611	1.611	5.0493	1.611	1.611	1.611	1.611	1.611	1.611	1.611	2.4153	1.611	3.3296	1.611	1.611	5.2487	4.7657	6.9871	4.6569	3.6044	3.9299	1.611	1.611	5.211	9.5023	1.611	1.611	1.611	1.611	1.611	1.611	2.4153	1.611	1.611	1.611
41	M1	1	ER positive	PR positive	NA	1.611	1.611	1.611	1.611	1.611	1.611	2.5401	1.611	1.611	1.611	1.611	4.1189	1.611	2.9041	1.611	1.611	1.611	1.611	1.611	2.9041	1.611	2.9041	1.611	1.611	4.5076	3.873	7.0999	3.7306	4.0016	5.5411	1.611	1.611	6.3116	11.4111	1.611	1.611	1.611	1.611	1.611	1.611	1.611	1.611	1.611	1.611
42	INVASIVE, NOT OPERATED	2	ER positive	PR positive	HER2 negative	1.611	1.611	1.611	1.611	1.611	1.611	1.611	1.611	1.611	1.611	1.611	3.0263	1.611	1.611	1.611	1.611	1.611	1.611	2.631	1.611	1.611	1.611	1.611	1.611	3.7408	3.7408	6.572	5.108	2.631	4.061	1.611	1.611	5.9085	10.4662	1.611	1.611	1.611	1.611	1.611	1.611	2.631	1.611	1.611	1.611
43	INVASIVE, LOCAL	2	ER positive	PR negative	HER2 negative	1.611	1.611	1.611	1.611	1.611	1.611	3.5866	1.611	1.611	1.611	1.611	6.1856	1.611	1.611	1.611	1.611	1.611	1.611	1.611	1.611	1.611	5.2956	1.611	1.611	7.7804	7.0908	7.2576	5.1664	4.2463	4.4851	1.611	1.611	5.5233	8.4518	1.611	1.611	1.611	1.611	1.611	1.611	1.611	1.611	1.611	1.611
44	INVASIVE, LOCAL	2	ER positive	PR positive	HER2 negative	1.611	1.611	1.611	1.611	1.611	1.611	1.611	1.611	1.611	1.611	1.611	3.6931	1.611	2.6568	1.611	1.611	1.611	1.611	1.611	2.3584	1.611	3.2169	1.611	1.611	3.59	3.0609	7.775	5.2693	3.2169	4.5951	1.611	1.611	6.8246	9.4134	1.611	2.6568	1.611	1.611	1.611	1.611	1.611	1.611	1.611	1.611
45	INVASIVE, LOCAL	3	ER negative	PR negative	HER2 negative	1.611	1.611	1.611	1.611	1.611	1.611	1.611	1.611	1.611	1.611	1.611	4.8029	1.611	2.3941	1.611	1.611	1.611	1.611	1.611	1.611	1.611	3.126	1.611	1.611	4.8029	4.4164	7.4348	4.211	3.126	3.43	1.611	1.611	5.8937	9.4659	1.611	1.611	1.611	1.611	1.611	1.611	2.7057	1.611	2.7057	1.611
46	INVASIVE, LOCAL	2	ER positive	PR positive	HER2 negative	1.611	1.611	1.611	1.611	1.611	1.611	1.611	1.611	1.611	1.611	1.611	4.4824	1.611	1.611	1.611	1.611	1.611	1.611	1.611	2.4176	1.611	3.1686	1.611	1.611	4.197	2.975	7.7069	4.1153	4.0284	3.9354	1.611	1.611	7.6376	8.9799	1.611	1.611	1.611	1.611	1.611	1.611	2.4176	1.611	2.4176	1.611
47	INVASIVE, LOCAL	2	ER negative	PR negative	HER2 positive	1.611	1.611	1.611	1.611	1.611	1.611	1.611	1.611	1.611	1.611	1.611	4.5928	1.611	2.3933	1.611	1.611	1.611	1.611	2.3933	1.611	1.611	2.7046	1.611	1.611	3.7774	3.2861	7.992	5.3848	3.5556	3.7774	1.611	1.611	6.7574	8.5047	1.611	1.611	1.611	1.611	1.611	1.611	2.3933	1.611	1.611	1.611
48	INVASIVE, LOCAL	2	ER positive	PR positive	HER2 negative	1.611	1.611	1.611	1.611	1.611	1.611	1.611	1.611	1.611	1.611	1.611	5.434	1.611	2.5397	1.611	1.611	1.611	1.611	1.611	2.5397	1.611	2.9035	1.611	1.611	3.7297	2.9035	8.4485	4.2259	2.5397	4.5066	1.611	1.611	6.6488	9.4359	1.611	1.611	1.611	1.611	1.611	1.611	2.7392	1.611	1.611	1.611
49	INVASIVE, LOCAL	2	ER positive	PR positive	HER2 positive	1.611	1.611	1.611	1.611	1.611	1.611	1.611	1.611	1.611	1.611	1.611	4.8781	1.611	2.9776	1.611	1.611	1.611	1.611	1.611	1.611	1.611	2.5947	1.611	1.611	4.1194	1.611	7.3045	4.5498	3.2572	3.6733	1.611	1.611	5.8106	10.1488	1.611	1.611	1.611	1.611	1.611	1.611	1.611	1.611	1.611	1.611
50	INVASIVE, LOCAL	1	ER positive	PR positive	HER2 negative	1.611	1.611	1.611	1.611	1.611	1.611	1.611	1.611	1.611	1.611	1.611	4.4196	1.611	2.2361	1.611	1.611	1.611	1.611	1.611	1.611	1.611	2.6777	1.611	1.611	3.8874	3.0887	8.7662	4.2938	2.834	4.4196	1.611	1.611	7.3721	9.2196	1.611	1.611	1.611	1.611	1.611	1.611	2.834	1.611	2.2361	1.611
51	INVASIVE, LOCAL	3	ER negative	PR negative	HER2 negative	1.611	1.611	1.611	1.611	1.611	1.611	1.611	1.611	1.611	1.611	1.611	6.2161	1.611	2.8474	1.611	1.611	1.611	1.611	1.611	1.611	1.611	3.1783	1.611	1.611	4.0598	3.5445	8.2673	5.2348	3.3132	4.8498	1.611	1.611	6.2913	9.1458	1.611	1.611	1.611	1.611	1.611	1.611	1.611	1.611	2.3391	1.611
52	INVASIVE, LOCAL	3	ER negative	PR negative	HER2 positive	1.611	1.611	1.611	1.611	1.611	1.611	1.611	1.611	1.611	1.611	1.611	4.9907	1.611	2.5142	1.611	1.611	1.611	1.611	1.611	2.5142	1.611	2.8691	1.611	1.611	3.13	2.8691	7.5444	5.0463	2.8691	4.8726	1.611	1.611	5.8862	9.2609	1.611	2.5142	1.611	1.611	1.611	1.611	3.13	1.611	2.5142	1.611
53	INVASIVE, LOCAL	3	ER negative	PR negative	HER2 negative	1.611	1.611	1.611	1.611	1.611	1.611	1.611	1.611	1.611	1.611	2.3319	4.2967	1.611	2.3319	1.611	1.611	1.611	1.611	1.611	2.3319	1.611	3.0122	1.611	1.611	3.89	3.0122	8.1582	4.7854	2.6205	4.4092	1.611	1.611	6.5786	10.0592	1.611	1.611	1.611	1.611	1.611	1.611	2.3319	1.611	1.611	1.611
54	INVASIVE, LOCAL	2	ER positive	PR positive	HER2 negative	1.611	1.611	1.611	1.611	1.611	1.611	2.4938	1.611	1.611	1.611	1.611	5.4867	1.611	2.8414	1.611	1.611	1.611	1.611	1.611	1.611	1.611	3.6368	1.611	1.611	5.0429	3.7748	8.4441	4.5491	3.0974	4.3926	1.611	1.611	7.3381	8.9501	1.611	1.611	1.611	1.611	1.611	1.611	2.8414	1.611	2.4938	1.611
55	INVASIVE, LOCAL	1	ER positive	PR positive	HER2 negative	1.611	1.611	1.611	1.611	1.611	1.611	1.611	1.611	1.611	1.611	1.611	4.1841	1.611	2.3586	1.611	1.611	1.611	1.611	1.611	1.611	1.611	3.0612	1.611	1.611	4.251	3.5904	7.5028	4.49	3.6935	4.7404	1.611	1.611	6.691	9.2126	1.611	1.611	1.611	1.611	1.611	1.611	2.3586	1.611	1.611	1.611
56	INVASIVE, LOCAL	2	ER positive	PR positive	HER2 negative	1.611	1.611	1.611	1.611	1.611	1.611	1.611	1.611	1.611	1.611	1.611	2.9479	1.611	1.611	1.611	1.611	1.611	1.611	1.611	1.611	1.611	2.9479	1.611	1.611	5.1271	3.3011	7.1984	4.9615	2.7149	4.3701	1.611	1.611	5.4722	10.0969	1.611	2.4009	2.4009	1.611	1.611	1.611	1.611	1.611	1.611	1.611
57	INVASIVE, LOCAL	1	ER positive	PR negative	HER2 negative	1.611	1.611	1.611	1.611	1.611	1.611	1.611	1.611	1.611	1.611	1.611	3.7026	1.611	1.611	1.611	1.611	1.611	1.611	1.611	1.611	1.611	3.1491	1.611	1.611	4.2747	2.8236	8.3096	4.7614	2.9987	4.019	1.611	1.611	6.6741	9.4246	1.611	1.611	1.611	1.611	1.611	1.611	2.8236	1.611	2.3246	1.611
58	INVASIVE, LOCAL	1	ER positive	PR positive	HER2 negative	1.611	1.611	1.611	1.611	1.611	1.611	1.611	1.611	1.611	1.611	1.611	3.1105	1.611	2.694	1.611	1.611	1.611	1.611	1.611	3.1105	1.611	1.611	1.611	1.611	4.8699	4.0323	5.772	4.7769	3.1105	4.8699	1.611	1.611	5.3911	10.1024	1.611	1.611	1.611	1.611	1.611	1.611	2.694	1.611	1.611	1.611
59	INVASIVE, LOCAL	2	ER positive	PR negative	HER2 negative	1.611	1.611	1.611	1.611	1.611	1.611	1.611	1.611	1.611	1.611	1.611	3.8677	1.611	3.2798	1.611	1.611	1.611	1.611	1.611	1.611	1.611	3.4216	1.611	1.611	4.5266	2.3901	8.0762	5.0931	2.7002	3.5486	1.611	1.611	6.3207	8.7222	1.611	1.611	1.611	1.611	1.611	1.611	2.7002	1.611	1.611	1.611
60	INVASIVE, LOCAL	2	ER positive	PR positive	NA	1.611	1.611	1.611	1.611	1.611	1.611	1.611	1.611	1.611	1.611	1.611	4.2587	1.611	2.5114	1.611	1.611	1.611	1.611	1.611	2.8653	1.611	3.6727	1.611	1.611	3.8124	3.1256	5.9078	5.2875	3.1256	4.3506	1.611	1.611	5.2411	9.7935	1.611	1.611	1.611	1.611	1.611	1.611	2.5114	1.611	2.8653	1.611
61	INVASIVE, LOCAL	2	ER positive	PR positive	HER2 negative	1.611	1.611	1.611	1.611	1.611	1.611	2.4037	1.611	1.611	1.611	1.611	4.0795	1.611	1.611	1.611	1.611	1.611	1.611	1.611	2.4037	1.611	2.4037	1.611	1.611	3.5787	2.7188	6.3514	5.1745	3.1434	4.8318	1.611	1.611	5.7079	10.1295	1.611	2.4037	1.611	1.611	1.611	1.611	2.4037	1.611	2.4037	1.611
62	INVASIVE, LOCAL	3	ER positive	PR negative	HER2 negative	1.611	1.611	1.611	1.611	1.611	1.611	2.7678	1.611	1.611	2.7678	1.611	2.7678	1.611	3.5252	1.611	1.611	1.611	1.611	1.611	3.7777	1.611	3.2083	1.611	1.611	5.5002	5.0336	7.026	5.6271	5.9992	3.7777	1.611	1.611	6.3321	9.4851	1.611	1.611	1.611	1.611	1.611	1.611	1.611	1.611	2.7678	1.611
63	INVASIVE, LOCAL	1	ER positive	PR negative	HER2 negative	1.611	1.611	1.611	1.611	1.611	1.611	2.315	1.611	1.611	1.611	1.611	3.9201	1.611	2.315	1.611	1.611	1.611	1.611	1.611	2.315	1.611	2.315	1.611	1.611	2.981	3.2612	6.5818	3.6781	1.611	4.6455	1.611	1.611	6.3254	10.3842	1.611	1.611	1.611	1.611	1.611	1.611	2.315	1.611	1.611	1.611
64	INVASIVE, LOCAL	2	ER positive	PR positive	HER2 negative	1.611	1.611	1.611	1.611	1.611	1.611	1.611	1.611	1.611	1.611	1.611	4.2869	1.611	2.616	1.611	1.611	1.611	1.611	1.611	2.616	1.611	3.713	1.611	1.611	6.8139	5.3708	7.8052	4.5029	3.2906	3.5196	1.611	1.611	5.4751	9.6647	1.611	2.616	1.611	1.611	1.611	1.611	1.611	1.611	2.616	1.611
65	INVASIVE, LOCAL	1	ER positive	PR negative	HER2 negative	1.611	1.611	1.611	1.611	1.611	1.611	1.611	1.611	1.611	1.611	1.611	2.8547	1.611	2.5036	1.611	1.611	1.611	1.611	1.611	3.1131	1.611	1.611	1.611	1.611	5.4368	3.3227	6.3584	4.498	4.1418	3.1131	1.611	1.611	5.4368	10.6171	1.611	1.611	1.611	1.611	1.611	1.611	1.611	1.611	2.8547	1.611
66	INVASIVE, LOCAL	3	ER negative	PR negative	HER2 positive	1.611	1.611	1.611	1.611	1.611	1.611	1.611	1.611	1.611	1.611	1.611	3.2709	1.611	1.611	1.611	1.611	1.611	1.611	1.611	2.3195	1.611	2.3195	1.611	1.611	3.7757	2.8153	7.275	5.2833	3.1388	3.4978	1.611	1.611	5.467	10.6597	1.611	2.3195	1.611	1.611	1.611	1.611	2.6034	1.611	1.611	1.611
67	INVASIVE, LOCAL	3	ER negative	PR positive	HER2 negative	1.611	1.611	1.611	1.611	1.611	1.611	1.611	1.611	1.611	1.611	1.611	4.6951	2.2815	2.2815	1.611	1.611	1.611	1.611	1.611	2.9189	1.611	2.7528	1.611	1.611	3.6745	3.4065	7.4978	4.769	3.062	4.8393	1.611	1.611	5.2776	10.3302	1.611	1.611	1.611	1.611	1.611	1.611	2.2815	1.611	2.2815	1.611
68	INVASIVE, LOCAL	2	ER positive	PR positive	HER2 negative	1.611	1.611	1.611	1.611	1.611	1.611	2.3301	1.611	1.611	1.611	1.611	3.7168	1.611	2.618	1.611	1.611	1.611	1.611	1.611	2.3301	1.611	3.2938	1.611	1.611	4.6502	3.8037	6.1823	4.6947	2.8327	4.0346	2.3301	1.611	6.5717	9.0046	1.611	1.611	1.611	1.611	1.611	1.611	2.618	1.611	2.618	1.611
69	INVASIVE, LOCAL	2	ER positive	PR positive	NA	1.611	1.611	1.611	1.611	1.611	1.611	1.611	1.611	1.611	1.611	1.611	3.3533	1.611	2.6561	1.611	1.611	1.611	1.611	1.611	2.6561	1.611	2.6561	1.611	1.611	3.7872	3.5888	7.0218	5.1696	4.112	4.249	1.611	1.611	5.0275	10.447	1.611	1.611	1.611	1.611	1.611	1.611	1.611	1.611	1.611	1.611
70	INVASIVE, LOCAL	2	ER positive	PR positive	HER2 negative	2.4064	1.611	1.611	1.611	1.611	1.611	1.611	1.611	1.611	1.611	1.611	2.7225	2.4064	2.4064	1.611	1.611	1.611	1.611	1.611	3.1483	1.611	4.1676	1.611	1.611	7.2457	6.6205	7.6736	4.8877	3.908	4.6311	2.4064	1.611	6.2746	8.6858	1.611	1.611	1.611	1.611	1.611	1.611	2.4064	1.611	1.611	1.611
71	INVASIVE, LOCAL	2	ER positive	PR negative	HER2 positive	1.611	1.611	1.611	1.611	1.611	1.611	1.611	1.611	1.611	1.611	2.3013	4.1154	1.611	2.4525	1.611	1.611	1.611	1.611	1.611	2.1014	1.611	2.7854	1.611	1.611	3.807	2.5783	7.3602	4.2043	3.0313	4.0203	2.6877	1.611	6.3932	9.7761	1.611	1.611	1.611	1.611	1.611	1.611	1.611	1.611	1.611	2.1014
72	INVASIVE, LOCAL	2	ER positive	PR positive	HER2 negative	1.611	1.611	1.611	1.611	1.611	1.611	1.611	1.611	1.611	1.611	1.611	2.9055	1.611	2.5412	1.611	1.611	1.611	1.611	1.611	1.611	1.611	3.1728	1.611	1.611	3.1728	2.9055	7.6002	5.46	3.3891	4.8137	1.611	1.611	6.494	9.528	1.611	1.611	1.611	1.611	1.611	1.611	3.3891	1.611	2.5412	1.611
73	INVASIVE, LOCAL	1	ER positive	PR positive	HER2 negative	1.611	1.611	1.611	1.611	1.611	1.611	1.611	1.611	1.611	1.611	1.611	3.7187	1.611	1.611	1.611	1.611	1.611	1.611	1.611	1.611	1.611	2.3308	1.611	1.611	3.8056	3.7187	7.3201	4.4059	3.2954	2.8339	1.611	1.611	5.7776	10.5107	1.611	1.611	1.611	1.611	1.611	1.611	3.1617	1.611	2.3308	1.611
74	INVASIVE, LOCAL	2	ER negative	PR negative	HER2 negative	1.611	1.611	1.611	1.611	1.611	1.611	2.8314	1.611	1.611	1.611	1.611	3.883	1.611	1.611	1.611	1.611	2.8314	1.611	1.611	3.2921	1.611	4.2889	1.611	1.611	4.1012	3.883	6.846	5.0731	3.883	4.4541	1.611	1.611	6.407	10.2815	1.611	1.611	1.611	1.611	1.611	1.611	1.611	1.611	3.2921	1.611
75	INVASIVE, LOCAL	2	ER positive	PR positive	HER2 positive	1.611	1.611	1.611	1.611	1.611	1.611	1.611	1.611	1.611	1.611	1.611	7.5223	1.611	2.748	1.611	1.611	1.611	2.748	1.611	1.611	1.611	3.7445	1.611	1.611	5.0789	3.9537	8.0211	4.7942	3.495	5.2412	1.611	1.611	5.8551	8.3024	1.611	2.748	1.611	1.611	1.611	1.611	3.7445	1.611	2.748	1.611
76	INVASIVE, LOCAL	3	ER negative	PR negative	HER2 negative	2.3915	1.611	1.611	1.611	1.611	1.611	1.611	1.611	1.611	1.611	1.611	5.6673	1.611	2.3915	1.611	1.611	1.611	1.611	1.611	2.9328	1.611	3.6672	1.611	1.611	4.0478	2.9328	8.4871	5.0976	3.2826	5.2453	2.3915	1.611	6.342	9.3986	1.611	2.3915	1.611	1.611	1.611	1.611	1.611	1.611	1.611	1.611
77	INVASIVE, LOCAL	1	ER positive	PR positive	HER2 negative	2.1586	1.611	1.611	1.611	1.611	1.611	2.1586	1.611	1.611	1.611	1.611	4.4997	2.1586	1.611	1.611	1.611	1.611	1.611	1.611	1.611	1.611	2.6876	1.611	1.611	3.8908	3.4021	7.2151	4.4406	3.0127	3.7971	2.8082	1.611	6.3367	10.4367	1.611	2.1586	1.611	1.611	1.611	1.611	2.3809	1.611	2.1586	1.611
78	INVASIVE, LOCAL	1	ER positive	PR positive	HER2 negative	1.611	1.611	1.611	1.611	1.611	1.611	1.611	1.611	1.611	1.611	1.611	4.429	1.611	1.611	1.611	1.611	1.611	1.611	1.611	3.8612	1.611	3.8612	1.611	1.611	5.5455	5.2323	7.15	4.5758	2.8181	3.8612	1.611	1.611	6.5607	9.4504	1.611	1.611	1.611	1.611	1.611	1.611	3.2747	1.611	1.611	1.611
79	INVASIVE, LOCAL	3	ER positive	PR positive	HER2 positive	1.611	1.611	1.611	1.611	1.611	1.611	1.611	1.611	1.611	1.611	1.611	3.9545	1.611	1.611	1.611	1.611	1.611	1.611	1.611	1.611	1.611	3.4956	1.611	1.611	5.5201	4.1353	7.5235	5.0799	3.1827	5.5201	1.611	1.611	5.4555	9.0441	1.611	1.611	1.611	1.611	1.611	1.611	1.611	1.611	1.611	1.611
80	INVASIVE, LOCAL	3	ER negative	PR negative	HER2 positive	1.611	1.611	1.611	1.611	1.611	1.611	1.611	1.611	1.611	1.611	1.611	4.9886	2.8973	2.5351	1.611	1.611	1.611	1.611	1.611	2.5351	1.611	3.1631	1.611	1.611	5.3537	3.7204	6.8929	3.8624	3.561	4.7281	1.611	1.611	5.4429	8.1409	1.611	1.611	1.611	1.611	1.611	1.611	1.611	1.611	2.5351	1.611
81	INVASIVE, LOCAL	3	ER negative	PR negative	HER2 negative	1.611	1.611	1.611	1.611	1.611	1.611	1.611	1.611	1.611	1.611	2.3587	8.6456	1.611	3.2175	1.611	1.611	1.611	1.611	1.611	3.7893	1.611	3.355	1.611	1.611	6.2086	5.0302	7.8515	6.6798	5.5555	5.8987	1.611	1.611	5.8574	8.1144	1.611	1.611	1.611	1.611	1.611	1.611	1.611	1.611	3.5907	1.611
82	INVASIVE, LOCAL	2	ER positive	PR positive	HER2 negative	1.611	1.611	1.611	1.611	1.611	1.611	1.611	1.611	1.611	1.611	1.611	4.4976	1.611	1.611	1.611	1.611	1.611	1.611	1.611	2.7784	1.611	2.7784	1.611	2.4474	4.5647	3.2223	7.3798	4.4272	3.0231	4.6898	1.611	1.611	6.0008	9.0203	1.611	1.611	1.611	1.611	1.611	1.611	1.611	1.611	2.7784	1.611
83	INVASIVE, LOCAL	3	ER negative	PR negative	NA	1.611	1.611	1.611	1.611	1.611	1.611	2.3976	1.611	1.611	1.611	1.611	6.9134	1.611	2.5687	1.611	1.611	1.611	1.611	1.611	2.8334	1.611	3.8863	1.611	1.611	4.5483	3.6247	7.6282	4.6056	3.8863	5.6345	1.611	1.611	6.6377	8.1846	1.611	2.1706	1.611	1.611	1.611	1.611	2.1706	1.611	2.5687	1.611
84	INVASIVE, LOCAL	2	ER positive	PR negative	HER2 negative	1.611	1.611	1.611	1.611	1.611	1.611	1.611	1.611	1.611	1.611	1.611	4.3489	1.611	1.611	1.611	1.611	1.611	1.611	1.611	2.7045	1.611	2.7045	1.611	1.611	4.3489	3.6713	7.0153	4.9811	3.1244	4.0523	1.611	1.611	5.5925	9.0815	1.611	1.611	1.611	1.611	1.611	1.611	1.611	1.611	1.611	1.611
85	INVASIVE, LOCAL	2	ER negative	PR negative	HER2 positive	1.611	1.611	1.611	1.611	1.611	1.611	1.611	1.611	1.611	1.611	1.611	3.5824	1.611	2.3135	1.611	1.611	1.611	1.611	1.611	1.611	1.611	2.5951	1.611	1.611	3.7599	2.8054	6.9222	4.8793	3.7599	4.2413	1.611	1.611	6.0402	9.5236	1.611	2.3135	1.611	1.611	1.611	1.611	1.611	1.611	1.611	1.611
86	INVASIVE, LOCAL	1	ER positive	PR positive	HER2 negative	1.611	1.611	1.611	1.611	1.611	1.611	1.611	1.611	1.611	1.611	1.611	4.1982	1.611	2.8143	1.611	1.611	1.611	1.611	1.611	1.611	1.611	3.1376	1.611	1.611	4.0712	4.0029	7.4441	4.9692	3.3883	4.4216	1.611	1.611	6.7658	9.9899	1.611	1.611	1.611	1.611	1.611	1.611	2.6025	1.611	1.611	1.611
87	INVASIVE, LOCAL	2	ER positive	PR negative	NA	1.611	1.611	1.611	1.611	1.611	1.611	1.611	1.611	1.611	1.611	1.611	3.5312	1.611	2.293	1.611	1.611	1.611	1.611	1.611	1.611	1.611	3.2135	1.611	1.611	3.329	2.5669	6.0086	4.5293	3.2135	4.4844	1.611	1.611	5.16	9.9556	1.611	1.611	1.611	1.611	1.611	1.611	2.9402	1.611	2.7717	1.611
88	INVASIVE, LOCAL	3	ER negative	PR negative	HER2 positive	2.379	1.611	1.611	1.611	1.611	1.611	2.379	1.611	1.611	1.611	1.611	6.8238	2.9125	3.6382	1.611	1.611	1.611	1.611	1.611	2.6851	1.611	3.0985	1.611	1.611	5.1332	4.2412	7.3794	4.9782	2.379	4.8938	1.611	1.611	5.096	8.9132	1.611	1.611	1.611	1.611	1.611	1.611	1.611	1.611	2.9125	1.611
89	INVASIVE, LOCAL	2	ER negative	PR positive	HER2 positive	1.611	1.611	1.611	1.611	1.611	1.611	1.611	1.611	1.611	1.611	1.611	5.1787	1.611	1.611	1.611	1.611	1.611	1.611	1.611	2.3607	1.611	2.3607	1.611	1.611	3.8832	2.3607	7.3997	4.9196	2.8826	4.3207	1.611	1.611	4.7469	9.1452	1.611	1.611	1.611	1.611	1.611	1.611	2.3607	1.611	2.3607	1.611
90	INVASIVE, LOCAL	1	ER positive	PR positive	HER2 negative	1.611	1.611	1.611	1.611	1.611	1.611	1.611	1.611	1.611	1.611	1.611	3.4495	1.611	2.3459	1.611	1.611	1.611	1.611	1.611	2.8584	1.611	4.2777	1.611	1.611	3.5604	3.4495	7.0574	4.7886	1.611	4.5565	1.611	1.611	6.9854	9.0785	2.3459	1.611	1.611	1.611	1.611	1.611	2.3459	1.611	2.3459	1.611
91	INVASIVE, LOCAL	3	ER negative	PR negative	HER2 negative	1.611	1.611	1.611	2.3339	1.611	1.611	1.611	1.611	1.611	1.611	1.611	5.0549	1.611	2.3339	1.611	1.611	1.611	1.611	1.611	3.1678	1.611	2.8389	1.611	1.611	3.8953	3.1678	9.1064	4.5686	3.1678	4.8326	1.611	1.611	6.4761	8.6183	1.611	1.611	1.611	1.611	1.611	1.611	1.611	1.611	2.6232	1.611
92	INVASIVE, LOCAL	3	ER positive	PR negative	HER2 positive	1.611	1.611	1.611	1.611	1.611	1.611	1.611	1.611	1.611	1.611	1.611	4.2932	1.611	2.569	1.611	1.611	1.611	1.611	1.611	1.611	1.611	3.2168	1.611	1.611	6.8631	6.1054	7.8076	5.078	3.6252	4.3947	1.611	1.611	6.1054	9.0115	1.611	1.611	1.611	1.611	1.611	1.611	2.569	1.611	1.611	1.611
93	INVASIVE, LOCAL	2	ER positive	PR positive	HER2 negative	1.611	1.611	1.611	1.611	1.611	1.611	2.5225	1.611	1.611	1.611	1.611	2.8803	1.611	1.611	1.611	1.611	1.611	1.611	1.611	2.5225	2.5225	2.5225	1.611	1.611	5.8167	4.3776	6.1604	5.5702	3.6951	3.537	2.5225	1.611	4.4642	11.03	1.611	2.5225	1.611	1.611	1.611	1.611	2.5225	1.611	1.611	1.611
94	INVASIVE, LOCAL	2	ER positive	PR negative	HER2 negative	1.611	1.611	1.611	1.611	1.611	1.611	1.611	1.611	1.611	1.611	1.611	4.203	1.611	3.2306	1.611	1.611	1.611	1.611	1.611	2.9548	1.611	2.9548	1.611	2.5778	6.6641	5.8736	6.7995	4.3131	3.9517	4.3131	1.611	1.611	5.7642	9.5246	1.611	2.5778	1.611	1.611	1.611	1.611	1.611	1.611	2.5778	1.611
95	INVASIVE, LOCAL	3	ER positive	PR positive	HER2 negative	1.611	1.611	1.611	1.611	1.611	1.611	1.611	1.611	1.611	1.611	1.611	4.3624	2.3752	2.6798	1.611	1.611	1.611	1.611	1.611	1.611	1.611	2.9062	1.611	1.611	3.2502	3.2502	7.2779	3.5153	2.9062	3.8305	1.611	1.611	5.4174	8.7997	1.611	1.611	1.611	1.611	1.611	1.611	2.6798	1.611	2.3752	1.611
96	INVASIVE, LOCAL	2	ER positive	PR positive	HER2 negative	1.611	1.611	1.611	2.4836	1.611	1.611	1.611	1.611	1.611	1.611	1.611	2.8276	1.611	1.611	1.611	1.611	1.611	1.611	1.611	1.611	1.611	1.611	1.611	1.611	4.5225	3.8768	7.9675	5.2957	2.4836	4.5225	1.611	1.611	5.3784	9.5885	1.611	1.611	1.611	1.611	1.611	1.611	2.4836	1.611	1.611	1.611
97	INVASIVE, LOCAL	3	ER positive	PR positive	HER2 negative	1.611	1.611	1.611	1.611	1.611	1.611	1.611	1.611	1.611	1.611	1.611	7.3078	1.611	2.3481	1.611	1.611	1.611	1.611	1.611	2.3481	1.611	2.8621	1.611	1.611	3.7624	3.4545	7.6381	4.1545	3.3323	5.1026	2.3481	1.611	6.4778	9.6168	1.611	1.611	2.3481	1.611	1.611	1.611	2.3481	1.611	2.3481	1.611
98	INVASIVE, LOCAL	1	ER positive	PR positive	HER2 negative	1.611	1.611	1.611	1.611	1.611	1.611	1.611	1.611	1.611	1.611	1.611	3.9616	1.611	1.611	1.611	1.611	1.611	1.611	1.611	2.6573	1.611	3.5907	1.611	1.611	4.1142	3.355	7.2325	5.103	3.7893	4.6942	1.611	1.611	6.5173	9.4496	1.611	1.611	1.611	1.611	1.611	2.6573	3.0614	1.611	2.6573	1.611
99	INVASIVE, LOCAL	2	NA	NA	NA	1.611	1.611	1.611	1.611	1.611	1.611	1.611	1.611	1.611	1.611	1.611	3.0053	1.611	2.6153	1.611	1.611	1.611	1.611	1.611	1.611	2.3282	3.1563	1.611	1.611	4.5014	3.7118	6.812	4.6883	2.3282	4.5505	1.611	1.611	6.4669	9.3568	1.611	1.611	1.611	1.611	1.611	1.611	2.6153	1.611	1.611	1.611
100	INVASIVE, LOCAL	3	ER negative	PR negative	HER2 negative	1.611	1.611	1.611	1.611	1.611	1.611	1.611	1.611	1.611	1.611	1.611	2.8037	1.611	2.8037	1.611	1.611	1.611	1.611	1.611	1.611	1.611	2.3124	1.611	1.611	2.9763	2.8037	8.433	5.2012	2.8037	4.9471	1.611	1.611	6.0523	10.8357	1.611	2.3124	1.611	1.611	1.611	2.3124	2.5937	1.611	2.5937	1.611
101	INVASIVE, LOCAL	3	ER negative	PR negative	HER2 negative	1.611	1.611	1.611	1.611	1.611	1.611	1.611	1.611	1.611	1.611	1.611	4.4328	1.611	2.4781	1.611	1.611	1.611	1.611	1.611	1.611	1.611	3.0724	1.611	1.611	5.0497	4.7128	6.5481	4.4328	3.0724	4.4328	1.611	1.611	5.0988	10.3395	1.611	1.611	1.611	1.611	1.611	1.611	3.0724	1.611	1.611	1.611
102	INVASIVE, LOCAL	2	ER negative	PR positive	HER2 negative	1.611	1.611	1.611	1.611	1.611	1.611	1.611	1.611	1.611	1.611	1.611	3.2799	1.611	2.8221	1.611	1.611	1.611	1.611	1.611	3.2799	1.611	3.8677	1.611	1.611	6.8808	5.8112	6.8238	5.1503	4.5835	4.5835	1.611	1.611	5.7511	9.8687	1.611	1.611	1.611	1.611	1.611	1.611	1.611	1.611	2.8221	1.611
103	INVASIVE, LOCAL	2	ER positive	PR positive	HER2 negative	1.611	1.611	1.611	1.611	1.611	1.611	1.611	1.611	1.611	1.611	1.611	2.3932	1.611	1.611	1.611	1.611	1.611	1.611	1.611	1.611	1.611	1.611	1.611	1.611	3.7771	3.428	6.1372	5.1786	1.611	4.3486	1.611	1.611	5.7736	10.1404	1.611	1.611	1.611	1.611	1.611	1.611	2.7044	1.611	1.611	1.611
104	INVASIVE, LOCAL	3	ER negative	PR negative	HER2 negative	1.611	1.611	1.611	1.611	1.611	1.611	2.5464	1.611	1.611	1.611	1.611	3.3982	1.611	4.133	1.611	1.611	1.611	1.611	1.611	2.9125	1.611	3.7432	1.611	1.611	4.133	2.5464	7.8422	5.2896	4.133	4.2413	1.611	1.611	7.0042	8.4857	1.611	1.611	1.611	1.611	1.611	1.611	1.611	1.611	2.9125	1.611
105	INVASIVE, LOCAL	3	ER negative	PR negative	HER2 negative	1.611	1.611	1.611	2.3586	1.611	1.611	1.611	1.611	1.611	1.611	2.3586	5.6548	2.8792	3.2172	1.611	1.611	2.3586	1.611	1.611	3.0612	1.611	3.2172	1.611	1.611	3.9613	3.7889	8.1821	4.1841	3.2172	4.251	2.3586	1.611	5.1719	8.7723	1.611	1.611	1.611	1.611	1.611	1.611	1.611	1.611	2.3586	1.611
106	INVASIVE, LOCAL	3	ER negative	PR negative	HER2 positive	1.611	1.611	1.611	1.611	1.611	1.611	1.611	1.611	1.611	1.611	1.611	6.8559	1.611	3.0833	1.611	1.611	1.611	1.611	1.611	2.8295	1.611	2.8295	1.611	1.611	3.6188	2.8295	7.8546	5.1183	3.9933	4.6662	1.611	1.611	6.1902	10.4296	1.611	1.611	1.611	1.611	1.611	1.611	1.611	1.611	2.8295	1.611
107	INVASIVE, LOCAL	2	ER positive	PR positive	HER2 negative	1.611	1.611	1.611	1.611	1.611	1.611	1.611	1.611	1.611	1.611	1.611	4.0874	1.611	1.611	1.611	1.611	1.611	1.611	1.611	2.8235	1.611	3.4566	1.611	1.611	6.7059	6.1062	6.2214	4.1842	4.8981	3.9831	1.611	1.611	5.9	9.5323	1.611	1.611	1.611	1.611	1.611	1.611	2.8235	1.611	1.611	1.611
108	INVASIVE, LOCAL	1	ER positive	PR positive	HER2 negative	1.611	1.611	1.611	1.611	1.611	1.611	1.611	1.611	1.611	1.611	1.611	3.6734	1.611	2.8658	1.611	1.611	1.611	1.611	1.611	1.611	1.611	2.8658	1.611	1.611	3.5166	3.1262	7.1179	4.3515	3.6734	4.9263	1.611	1.611	6.7566	9.8553	1.611	1.611	1.611	1.611	1.611	1.611	1.611	1.611	1.611	1.611
109	INVASIVE, LOCAL	1	ER positive	PR positive	HER2 negative	1.611	1.611	1.611	1.611	1.611	1.611	1.611	1.611	1.611	1.611	1.611	4.4482	1.611	2.516	1.611	1.611	1.611	1.611	1.611	1.611	1.611	1.611	1.611	1.611	4.2697	3.1329	7.6247	4.8144	3.1329	4.6064	1.611	1.611	6.0354	9.6985	1.611	1.611	1.611	1.611	1.611	1.611	2.8716	1.611	1.611	1.611
110	INVASIVE, LOCAL	2	ER positive	PR positive	HER2 negative	1.611	1.611	1.611	1.611	1.611	1.611	1.611	1.611	1.611	1.611	1.611	6.1372	2.3264	2.3264	1.611	1.611	1.611	1.611	1.611	2.3264	2.3264	3.2859	1.611	1.611	3.7074	3.4054	7.5232	4.6827	3.0021	5.2505	2.3264	1.611	5.9346	9.6098	1.611	1.611	1.611	1.611	1.611	1.611	1.611	1.611	2.3264	1.611
111	INVASIVE, LOCAL	2	ER positive	PR positive	HER2 negative	1.611	1.611	2.5293	1.611	1.611	1.611	2.8894	1.611	1.611	1.611	1.611	3.55	1.611	1.611	1.611	1.611	1.611	1.611	1.611	2.8894	1.611	4.0945	1.611	1.611	8.5198	7.5133	6.479	4.8492	3.8502	5.4692	1.611	1.611	5.4266	10.2521	1.611	1.611	1.611	1.611	1.611	1.611	1.611	1.611	3.3681	1.611
112	INVASIVE, LOCAL	3	ER negative	PR negative	HER2 positive	1.611	1.611	1.611	1.611	1.611	1.611	2.6576	1.611	1.611	1.611	1.611	4.6949	1.611	2.6576	1.611	1.611	1.611	1.611	1.611	2.6576	1.611	1.611	1.611	1.611	5.8581	5.5818	6.4914	4.9541	3.0618	4.7867	1.611	1.611	5.4207	9.7524	1.611	1.611	1.611	1.611	1.611	1.611	1.611	1.611	1.611	1.611
113	INVASIVE, LOCAL	3	ER negative	PR negative	HER2 negative	1.611	1.611	1.611	1.611	1.611	1.611	1.611	1.611	1.611	1.611	1.611	3.6939	1.611	1.611	1.611	1.611	1.611	1.611	1.611	1.611	1.611	2.6573	1.611	1.611	4.1143	3.7893	6.4074	4.9535	3.4785	3.4785	1.611	1.611	5.4758	10.2089	1.611	1.611	1.611	1.611	1.611	1.611	1.611	1.611	2.6573	1.611
114	INVASIVE, LOCAL	2	ER positive	PR positive	HER2 negative	1.611	1.611	1.611	1.611	1.611	1.611	1.611	1.611	1.611	1.611	1.611	4.7852	1.611	2.5051	1.611	1.611	1.611	1.611	1.611	2.8567	1.611	2.5051	1.611	1.611	4.5782	4.6507	7.7923	4.5018	2.8567	5.3143	1.611	1.611	5.5575	10.1	1.611	1.611	1.611	1.611	1.611	1.611	3.5037	1.611	1.611	1.611
115	INVASIVE, LOCAL	3	ER negative	PR negative	HER2 negative	1.611	1.611	1.611	1.611	1.611	1.611	2.2336	1.611	1.611	1.611	1.611	7.9486	2.6736	3.9377	1.611	1.611	1.611	1.611	1.611	3.0833	1.611	3.2895	1.611	1.611	4.9651	3.2895	8.3394	4.5624	3.6187	4.9379	1.611	1.611	6.4219	6.9599	1.611	1.611	1.611	1.611	1.611	1.611	1.611	1.611	2.9639	1.611
116	INVASIVE, LOCAL	1	ER positive	PR negative	HER2 negative	1.611	1.611	1.611	1.611	1.611	1.611	1.611	1.611	1.611	1.611	1.611	3.8061	1.611	1.611	1.611	1.611	1.611	1.611	1.611	1.611	1.611	4.7618	1.611	1.611	6.086	4.6417	6.7907	5.2445	3.2308	4.975	1.611	1.611	5.8915	9.4433	1.611	1.611	1.611	1.611	1.611	1.611	3.2308	1.611	2.7849	1.611
117	INVASIVE, LOCAL	2	ER positive	PR negative	HER2 negative	1.611	1.611	1.611	1.611	1.611	1.611	1.611	1.611	1.611	1.611	1.611	3.9127	1.611	2.1929	1.611	1.611	1.611	1.611	1.611	2.7527	1.611	2.7527	1.611	1.611	4.3765	3.4309	6.9821	4.185	4.2648	4.0557	1.611	1.611	6.5876	8.9938	2.1929	1.611	1.611	1.611	1.611	1.611	2.7527	1.611	2.4285	1.611
118	INVASIVE, LOCAL	2	ER positive	PR negative	HER2 negative	1.611	1.611	1.611	1.611	1.611	1.611	2.149	1.611	1.611	1.611	1.611	2.8938	1.611	1.611	1.611	1.611	1.611	1.611	1.611	1.611	1.611	2.5325	1.611	1.611	3.7152	2.788	7.3132	4.2092	3.0775	3.6643	1.611	1.611	6.3736	9.5801	1.611	1.611	1.611	1.611	1.611	1.611	2.5325	1.611	2.3675	1.611
119	INVASIVE, LOCAL	2	ER positive	PR positive	HER2 negative	1.611	1.611	1.611	1.611	1.611	1.611	1.611	1.611	1.611	1.611	1.611	2.4728	1.611	1.611	1.611	1.611	1.611	1.611	1.611	1.611	1.611	3.7296	1.611	1.611	5.221	3.5937	5.3059	4.9836	4.3395	4.0688	1.611	1.611	5.9824	10.0837	1.611	1.611	1.611	1.611	1.611	1.611	1.611	1.611	2.8129	1.611
120	INVASIVE, LOCAL	1	ER positive	PR positive	HER2 negative	2.377	1.611	1.611	1.611	1.611	1.611	2.377	1.611	1.611	1.611	1.611	3.2539	1.611	1.611	1.611	1.611	1.611	1.611	1.611	1.611	1.611	2.377	1.611	2.377	3.8351	2.9092	5.7187	4.4294	3.2539	3.5194	2.377	1.611	5.4531	9.9856	1.611	1.611	1.611	1.611	1.611	1.611	1.611	1.611	1.611	1.611
121	INVASIVE, LOCAL	1	ER positive	PR negative	HER2 negative	1.611	1.611	1.611	1.611	1.611	1.611	1.611	1.611	1.611	1.611	1.611	3.8115	1.611	1.611	1.611	1.611	1.611	1.611	1.611	2.3331	1.611	2.3331	1.611	1.611	3.631	3.4206	5.9039	4.3003	3.1662	3.631	2.3331	1.611	5.6573	10.7243	1.611	1.611	1.611	1.611	1.611	1.611	3.3002	1.611	2.6221	1.611
122	INVASIVE, LOCAL	3	ER negative	PR negative	HER2 positive	1.611	1.611	1.611	1.611	1.611	1.611	1.611	1.611	1.611	1.611	1.611	6.4631	1.611	2.931	1.611	1.611	1.611	1.611	1.611	2.56	1.611	3.6083	1.611	1.611	5.8923	4.468	7.753	4.0449	3.2027	4.5562	1.611	1.611	4.7917	9.4586	1.611	1.611	1.611	1.611	1.611	1.611	1.611	1.611	2.56	1.611
123	INVASIVE, LOCAL	2	ER positive	PR negative	HER2 negative	1.611	1.611	1.611	1.611	1.611	1.611	1.611	1.611	1.611	1.611	1.611	5.0822	1.611	2.9452	1.611	1.611	1.611	1.611	1.611	3.2194	1.611	2.9452	1.611	1.611	4.9564	3.9369	7.4221	4.889	3.4407	4.0678	1.611	1.611	5.4971	9.7197	1.611	1.611	1.611	1.611	1.611	1.611	2.5706	1.611	1.611	1.611
124	INVASIVE, LOCAL	3	ER positive	PR positive	HER2 negative	1.611	1.611	1.611	1.611	1.611	1.611	2.1723	1.611	1.611	1.611	1.611	4.8915	1.611	2.7138	1.611	1.611	1.611	1.611	1.611	2.1723	1.611	2.7138	1.611	1.611	4.3338	3.373	6.9603	5.1628	3.373	4.1109	1.611	1.611	5.2187	9.8965	1.611	1.611	1.611	1.611	1.611	1.611	2.5716	1.611	2.5716	1.611
125	INVASIVE, LOCAL	3	ER positive	PR positive	HER2 positive	1.611	1.611	1.611	1.611	1.611	1.611	1.611	1.611	1.611	1.611	1.611	3.1205	1.611	2.3911	1.611	1.611	1.611	1.611	1.611	2.7015	1.611	3.5507	1.611	1.611	5.2784	4.2745	6.4802	4.5293	4.1269	3.6662	1.611	1.611	5.9703	9.6626	1.611	1.611	1.611	1.611	1.611	1.611	3.1205	1.611	1.611	1.611
126	INVASIVE, LOCAL	3	ER positive	PR positive	HER2 negative	1.611	1.611	1.611	1.611	1.611	1.611	1.611	1.611	1.611	1.611	1.611	6.9433	1.611	2.9173	1.611	1.611	1.611	1.611	1.611	1.611	1.611	3.1039	1.611	1.611	3.8475	2.9173	8.9892	4.9875	2.382	4.8131	1.611	1.611	6.372	9.5903	1.611	1.611	1.611	1.611	1.611	1.611	2.382	1.611	2.6891	1.611
127	INVASIVE, LOCAL	2	ER positive	PR positive	HER2 negative	1.611	1.611	1.611	1.611	1.611	1.611	1.611	1.611	1.611	1.611	1.611	4.4523	1.611	2.9221	1.611	1.611	1.611	1.611	1.611	1.611	1.611	3.0654	1.611	1.611	4.701	3.5067	7.7735	4.8453	4.2576	3.5958	2.2832	1.611	6.7367	8.4195	1.611	1.611	1.611	1.611	1.611	1.611	2.2832	1.611	2.7557	1.611
128	INVASIVE, LOCAL	2	ER positive	PR positive	HER2 negative	1.611	1.611	1.611	1.611	1.611	1.611	1.611	1.611	1.611	1.611	1.611	3.6376	1.611	1.611	1.611	1.611	1.611	1.611	1.611	1.611	1.611	5.8851	1.611	1.611	6.1958	6.7175	6.4512	4.5501	4.0145	5.0952	1.611	1.611	5.7957	8.9096	1.611	1.611	1.611	1.611	1.611	1.611	1.611	1.611	4.0145	1.611
129	INVASIVE, LOCAL	2	ER positive	PR negative	HER2 negative	1.611	1.611	1.611	1.611	1.611	1.611	2.3485	1.611	1.611	1.611	1.611	4.7088	2.3485	2.8628	1.611	1.611	1.611	1.611	1.611	2.3485	1.611	2.6433	1.611	1.611	3.5667	2.6433	7.6398	5.1715	3.4555	4.8394	1.611	1.611	6.016	9.4772	1.611	1.611	1.611	1.611	1.611	1.611	3.3333	1.611	1.611	1.611
130	INVASIVE, LOCAL	3	ER positive	PR positive	HER2 negative	1.611	1.611	1.611	1.611	1.611	1.611	1.611	1.611	1.611	1.611	1.611	3.4642	1.611	2.5841	1.611	1.611	1.611	1.611	1.611	2.5841	1.611	3.1555	1.611	1.611	4.138	3.3941	7.3772	4.8996	2.8525	4.138	2.1798	1.611	5.9486	9.7465	1.611	1.611	1.611	1.611	1.611	1.611	2.4104	1.611	1.611	1.611
131	INVASIVE, LOCAL	3	ER positive	PR positive	HER2 negative	1.611	1.611	1.611	1.611	1.611	1.611	1.611	1.611	1.611	1.611	1.611	2.8498	1.611	3.0281	1.611	1.611	1.611	1.611	1.611	2.3406	1.611	2.6324	1.611	1.611	3.7434	3.0281	7.9674	3.9907	3.3162	4.4355	1.611	1.611	6.9925	9.2418	1.611	1.611	1.611	1.611	1.611	1.611	1.611	1.611	1.611	1.611
132	INVASIVE, LOCAL	3	ER positive	PR positive	HER2 negative	1.611	1.611	1.611	1.611	1.611	1.611	1.611	1.611	1.611	1.611	1.611	2.6553	1.611	1.611	1.611	1.611	1.611	1.611	1.611	2.6553	1.611	1.611	1.611	1.611	3.9579	3.0588	7.5309	4.3719	3.0588	3.5874	1.611	1.611	5.8936	10.5801	1.611	1.611	1.611	1.611	1.611	1.611	3.0588	1.611	1.611	1.611
133	INVASIVE, LOCAL	3	ER positive	PR negative	HER2 negative	1.611	1.611	1.611	1.611	1.611	1.611	2.099	1.611	1.611	1.611	1.611	3.8357	1.611	2.6826	1.611	1.611	1.611	1.611	1.611	2.099	1.611	3.0953	1.611	1.611	4.6727	3.9433	7.337	4.7322	2.8682	3.9773	1.611	1.611	5.247	9.9888	1.611	1.611	1.611	1.611	1.611	1.611	2.5737	1.611	2.099	1.611
134	INVASIVE, LOCAL	2	ER positive	PR positive	HER2 negative	1.611	1.611	1.611	1.611	1.611	1.611	1.611	1.611	1.611	1.611	1.611	3.6163	1.611	2.8972	1.611	1.611	1.611	1.611	1.611	2.6722	1.611	2.6722	1.611	1.611	5.8094	5.8094	6.4756	4.5231	3.9905	4.4667	1.611	1.611	6.1281	9.9179	1.611	1.611	1.611	1.611	1.611	1.611	2.6722	1.611	2.3697	1.611
135	INVASIVE, LOCAL	1	ER positive	PR positive	HER2 negative	1.611	1.611	1.611	1.611	1.611	1.611	1.611	1.611	1.611	1.611	1.611	4.8032	1.611	2.5118	1.611	1.611	1.611	1.611	1.611	1.611	1.611	2.8659	1.611	1.611	3.7453	3.6735	7.2228	4.3954	3.8779	4.4378	1.611	1.611	6.3406	9.7283	1.611	1.611	1.611	1.611	1.611	1.611	2.5118	1.611	2.5118	1.611
136	INVASIVE, LOCAL	1	ER positive	PR positive	HER2 negative	1.611	1.611	1.611	1.611	1.611	1.611	1.611	1.611	1.611	1.611	1.611	3.7985	1.611	1.611	1.611	1.611	1.611	1.611	2.2075	2.4488	1.611	2.2075	1.611	1.611	3.7395	2.7803	6.8541	4.3942	3.0253	4.1512	1.611	1.611	6.0522	9.1106	1.611	1.611	1.611	1.611	1.611	1.611	2.6302	1.611	2.2075	1.611
137	INVASIVE, LOCAL	3	ER negative	PR negative	HER2 negative	1.611	1.611	1.611	1.611	1.611	1.611	2.969	1.611	1.611	1.611	1.611	8.2299	2.5883	3.4715	1.611	1.611	1.611	1.611	1.611	2.5883	1.611	4.2262	1.611	1.611	6.0999	5.2988	7.2585	4.6241	3.9734	5.2988	1.611	1.611	6.2731	8.9049	1.611	1.611	1.611	1.611	1.611	1.611	1.611	1.611	2.969	1.611
138	INVASIVE, LOCAL	3	ER positive	PR positive	HER2 negative	1.611	1.611	1.611	1.611	1.611	1.611	1.611	1.611	1.611	1.611	1.611	3.7359	1.611	2.681	1.611	1.611	1.611	1.611	1.611	2.9077	1.611	3.0931	1.611	1.611	4.233	2.3761	8.2737	4.4855	3.3919	4.3006	1.611	1.611	6.1862	9.5594	1.611	2.3761	1.611	1.611	1.611	1.611	2.3761	1.611	1.611	1.611
139	INVASIVE, LOCAL	3	ER negative	PR negative	HER2 negative	1.611	1.611	1.611	1.611	1.611	1.611	2.312	1.611	1.611	1.611	1.611	5.0461	2.312	2.8029	1.611	1.611	1.611	1.611	1.611	2.593	1.611	3.8361	1.611	2.312	4.4991	3.7558	7.4408	4.5461	4.1777	5.415	1.611	1.611	6.6031	9.8274	1.611	1.611	1.611	1.611	1.611	1.611	1.611	1.611	2.312	1.611
140	INVASIVE, LOCAL	1	ER positive	PR positive	HER2 negative	1.611	1.611	1.611	1.611	1.611	1.611	2.4862	1.611	1.611	1.611	1.611	3.4675	1.611	2.4862	1.611	1.611	1.611	1.611	1.611	1.611	1.611	2.4862	1.611	1.611	3.8827	4.2885	6.5914	5.0727	3.6213	4.4537	1.611	1.611	5.8894	10.5058	1.611	2.4862	1.611	1.611	1.611	1.611	2.4862	1.611	2.4862	1.611
141	INVASIVE, LOCAL	3	ER positive	PR negative	NA	1.611	1.611	1.611	1.611	1.611	1.611	1.611	1.611	1.611	1.611	1.611	7.3176	2.8399	2.1737	1.611	1.611	1.611	1.611	1.611	1.611	1.611	2.402	1.611	2.1737	4.0327	2.8399	6.1771	4.0327	2.7164	4.6733	1.611	1.611	6.2857	8.7267	1.611	2.1737	1.611	1.611	1.611	1.611	1.611	1.611	2.402	1.611
142	INVASIVE, LOCAL	3	ER positive	PR positive	HER2 negative	2.3824	1.611	1.611	1.611	1.611	1.611	2.3824	1.611	1.611	1.611	1.611	4.0239	1.611	1.611	1.611	1.611	1.611	1.611	1.611	2.6897	1.611	3.5314	1.611	1.611	9.4716	8.7896	6.8017	4.6678	3.8485	3.646	1.611	1.611	5.471	9.2752	1.611	1.611	1.611	1.611	1.611	1.611	1.611	1.611	2.3824	1.611
143	INVASIVE, LOCAL	3	ER negative	PR negative	HER2 negative	1.611	1.611	1.611	1.611	1.611	1.611	1.611	1.611	1.611	1.611	1.611	4.1559	1.611	2.8078	1.611	1.611	1.611	1.611	1.611	2.6545	1.611	2.8078	1.611	2.2221	4.1559	3.0578	8.2467	4.973	3.586	4.6561	2.2221	1.611	6.4189	9.3064	1.611	1.611	1.611	1.611	1.611	1.611	1.611	1.611	2.6545	1.611
144	INVASIVE, LOCAL	3	ER negative	PR negative	HER2 negative	1.611	1.611	1.611	1.611	1.611	1.611	2.5054	1.611	1.611	1.611	1.611	4.5791	1.611	1.611	1.611	1.611	1.611	1.611	1.611	2.8572	1.611	2.8572	1.611	1.611	3.1159	3.9253	8.4326	4.6515	3.5044	4.6515	1.611	1.611	5.8293	9.4096	1.611	1.611	1.611	1.611	1.611	1.611	1.611	1.611	2.5054	1.611
145	INVASIVE, LOCAL	1	ER positive	PR positive	HER2 negative	1.611	1.611	1.611	1.611	1.611	1.611	1.611	1.611	1.611	1.611	1.611	5.6444	2.4549	2.7886	1.611	1.611	1.611	1.611	1.611	2.7886	1.611	2.7886	1.611	1.611	4.4472	3.691	7.8099	4.7108	3.0352	4.5852	1.611	1.611	6.7859	9.9421	1.611	1.611	1.611	1.611	1.611	1.611	1.611	1.611	2.4549	1.611
146	INVASIVE, LOCAL	3	ER negative	PR negative	HER2 negative	1.611	1.611	1.611	1.611	1.611	1.611	1.611	1.611	1.611	1.611	1.611	5.0819	1.611	1.611	1.611	1.611	1.611	1.611	1.611	1.611	1.611	1.611	1.611	1.611	4.158	3.2492	8.3168	5.0046	3.2492	4.5922	1.611	1.611	6.1459	9.313	1.611	2.3747	1.611	1.611	1.611	1.611	2.3747	1.611	3.0906	1.611
147	INVASIVE, LOCAL	2	ER positive	PR positive	HER2 negative	1.611	1.611	1.611	1.611	1.611	1.611	1.611	1.611	1.611	1.611	1.611	5.2873	1.611	1.611	1.611	1.611	1.611	1.611	1.611	1.611	1.611	3.6725	1.611	1.611	4.3504	3.1254	6.5622	5.6486	3.6725	3.1254	1.611	1.611	5.538	9.339	1.611	1.611	1.611	1.611	1.611	1.611	3.1254	1.611	1.611	1.611
148	INVASIVE, LOCAL	3	ER negative	PR negative	HER2 positive	1.611	1.611	1.611	1.611	1.611	1.611	2.283	1.611	1.611	1.611	1.611	3.5063	1.611	2.283	1.611	1.611	1.611	1.611	1.611	1.611	1.611	3.1919	1.611	1.611	4.5396	3.6787	5.6767	4.2571	3.0651	4.1483	1.611	1.611	5.1789	9.8842	1.611	1.611	1.611	1.611	1.611	1.611	2.283	1.611	1.611	1.611
149	INVASIVE, LOCAL	3	ER negative	PR negative	HER2 negative	1.611	1.611	1.611	1.611	1.611	1.611	1.611	1.611	1.611	1.611	2.3976	6.4884	2.7105	2.9426	1.611	1.611	1.611	1.611	1.611	3.2946	1.611	3.1323	1.611	1.611	4.5482	3.6813	7.2673	5.3989	3.1323	4.4886	1.611	1.611	6.4733	8.9882	1.611	1.611	1.611	1.611	1.611	1.611	1.611	1.611	2.7105	1.611
150	INVASIVE, LOCAL	2	ER positive	PR positive	HER2 negative	1.611	1.611	1.611	1.611	1.611	1.611	2.1275	1.611	1.611	1.611	1.611	5.2598	1.611	2.1275	1.611	1.611	1.611	1.611	1.611	2.1275	1.611	2.4964	1.611	1.611	3.9053	3.5925	5.6508	4.3136	3.1752	3.9053	2.1275	1.611	6.2559	10.1853	1.611	1.611	1.611	1.611	1.611	2.1275	2.6283	1.611	2.6283	1.611
151	INVASIVE, LOCAL	3	ER positive	PR positive	HER2 negative	1.611	1.611	1.611	1.611	1.611	1.611	1.611	1.611	1.611	1.611	1.611	3.3294	1.611	2.8598	1.611	1.611	1.611	1.611	1.611	3.1191	1.611	2.8598	1.611	1.611	3.6644	3.9296	6.2364	5.601	4.1506	3.9296	1.611	1.611	5.7394	9.7477	1.611	1.611	1.611	1.611	1.611	1.611	2.5074	1.611	1.611	1.611
152	INVASIVE, LOCAL	2	ER positive	PR positive	HER2 positive	2.5567	1.611	1.611	1.611	1.611	1.611	1.611	1.611	1.611	1.611	1.611	3.602	1.611	1.611	1.611	1.611	1.611	1.611	1.611	1.611	1.611	1.611	1.611	1.611	4.0377	2.9265	6.0103	5.1045	4.7092	3.7639	1.611	1.611	5.849	9.796	1.611	1.611	1.611	1.611	1.611	1.611	1.611	1.611	2.5567	1.611
153	INVASIVE, LOCAL	2	ER positive	PR positive	HER2 negative	1.611	1.611	1.611	1.611	1.611	1.611	1.611	1.611	1.611	1.611	1.611	4.25	1.611	2.6566	1.611	1.611	1.611	1.611	1.611	2.6566	1.611	3.0605	1.611	1.611	3.9603	3.5895	6.866	4.6927	1.611	4.8706	1.611	1.611	6.4338	8.8827	1.611	1.611	1.611	1.611	2.6566	1.611	1.611	1.611	1.611	1.611
154	INVASIVE, LOCAL	3	ER negative	PR positive	HER2 negative	1.611	1.611	1.611	1.611	2.216	1.611	2.216	1.611	1.611	1.611	1.611	3.8251	1.611	1.611	1.611	2.216	1.611	1.611	1.611	1.611	1.611	2.6444	1.611	1.611	3.8251	2.4605	7.2126	4.0395	3.4955	3.8251	1.611	1.611	5.5483	8.8185	1.611	1.611	1.611	1.611	1.611	1.611	2.4605	1.611	1.611	1.611
155	INVASIVE, LOCAL	2	ER positive	PR positive	HER2 positive	1.611	1.611	1.611	1.611	1.611	1.611	2.4345	1.611	1.611	1.611	1.611	3.7659	1.611	1.611	1.611	1.611	1.611	1.611	1.611	1.611	1.611	2.4345	1.611	1.611	4.1584	2.7608	7.4409	4.3925	3.0022	4.5291	1.611	1.611	5.6108	9.7566	1.611	1.611	1.611	1.611	1.611	1.611	3.199	1.611	1.611	1.611
156	INVASIVE, LOCAL	2	ER positive	PR positive	HER2 negative	1.611	1.611	1.611	1.611	1.611	1.611	1.611	1.611	1.611	1.611	1.611	3.7704	1.611	1.611	1.611	1.611	1.611	1.611	1.611	1.611	1.611	2.7634	1.611	1.611	5.0241	4.4678	6.3582	4.4678	3.5186	4.324	1.611	1.611	6.0349	9.9933	1.611	1.611	1.611	1.611	1.611	1.611	1.611	1.611	2.7634	1.611
157	INVASIVE, LOCAL	2	ER positive	PR positive	NA	1.611	1.611	1.611	1.611	1.611	3.0242	1.611	1.611	1.611	1.611	1.611	3.738	1.611	1.611	1.611	1.611	1.611	1.611	1.611	3.3117	1.611	2.6295	1.611	1.611	5.6539	4.6307	6.415	4.6307	3.0242	4.0579	1.611	1.611	5.7424	10.0407	1.611	1.611	1.611	1.611	1.611	1.611	2.6295	1.611	3.0242	1.611
158	INVASIVE, LOCAL	3	ER positive	PR negative	HER2 negative	1.611	1.611	1.611	1.611	1.611	1.611	1.611	1.611	1.611	1.611	1.611	3.712	1.611	2.1986	1.611	1.611	1.611	1.611	1.611	1.611	1.611	2.7635	1.611	1.611	2.8916	2.7635	6.5916	4.3241	2.6154	3.9317	1.611	1.611	6.4375	10.0952	1.611	1.611	1.611	1.611	1.611	1.611	3.0054	1.611	2.1986	1.611
159	INVASIVE, LOCAL	3	ER positive	PR positive	HER2 negative	1.611	1.611	1.611	1.611	1.611	1.611	1.611	1.611	1.611	1.611	1.611	3.4452	1.611	1.611	1.611	1.611	1.611	1.611	1.611	1.611	1.611	3.8955	1.611	1.611	5.6193	4.6164	5.0062	4.7244	2.7156	4.2305	1.611	1.611	5.0889	9.5518	1.611	1.611	1.611	1.611	1.611	1.611	1.611	1.611	1.611	1.611
160	INVASIVE, LOCAL	2	ER positive	PR positive	HER2 negative	1.611	1.611	1.611	1.611	1.611	1.611	1.611	1.611	1.611	1.611	1.611	4.4443	1.611	1.611	1.611	1.611	1.611	1.611	1.611	2.7872	2.4538	3.0334	1.611	1.611	5.2899	4.2076	6.9419	5.2899	4.2076	3.6886	1.611	1.611	5.7019	9.4088	1.611	2.4538	1.611	1.611	1.611	1.611	3.2339	1.611	1.611	1.611
161	INVASIVE, LOCAL	2	ER positive	PR positive	HER2 negative	1.611	2.4385	1.611	1.611	1.611	1.611	1.611	1.611	1.611	1.611	1.611	2.7662	1.611	1.611	1.611	1.611	1.611	1.611	1.611	1.611	2.4385	3.6552	1.611	2.4385	3.3749	3.2063	6.5194	4.6039	2.4385	4.0806	1.611	1.611	6.2124	9.8935	1.611	1.611	1.611	1.611	1.611	1.611	1.611	1.611	2.4385	1.611
162	INVASIVE, LOCAL	2	ER positive	PR positive	HER2 negative	1.611	1.611	1.611	1.611	1.611	1.611	1.611	1.611	2.4102	1.611	1.611	4.3959	1.611	2.963	1.611	1.611	1.611	1.611	1.611	3.1551	1.611	2.4102	1.611	1.611	5.4713	4.0962	6.8537	4.5844	2.7276	4.5844	1.611	1.611	5.1164	9.2752	1.611	1.611	1.611	1.611	1.611	1.611	2.963	1.611	2.4102	1.611
163	INVASIVE, LOCAL	2	ER positive	PR positive	HER2 negative	1.611	1.611	1.611	1.611	1.611	1.611	2.3237	1.611	1.611	1.611	1.611	4.7585	1.611	3.8679	1.611	1.611	1.611	1.611	2.3237	2.8222	1.611	4.2721	1.611	2.3237	6.2035	5.3533	6.5113	4.9139	4.384	5.9952	1.611	2.3237	6.4747	9.4714	1.611	1.611	1.611	2.3237	1.611	1.611	1.611	2.3237	3.7004	1.611
164	INVASIVE, LOCAL	3	ER positive	PR positive	HER2 negative	1.611	1.611	1.611	1.611	1.611	1.611	2.4111	1.611	1.611	1.611	1.611	3.1568	1.611	2.7289	1.611	1.611	1.611	1.611	1.611	2.4111	1.611	4.1799	1.611	1.611	6.1797	5.1591	7.1975	4.7	3.3212	4.3294	1.611	1.611	4.7	9.9767	1.611	1.611	2.4111	1.611	1.611	1.611	1.611	1.611	2.7289	1.611
165	INVASIVE, LOCAL	2	ER positive	PR negative	HER2 negative	1.611	1.611	1.611	1.611	1.611	1.611	1.611	1.611	1.611	1.611	1.611	3.2006	1.611	1.611	1.611	1.611	1.611	1.611	1.611	3.0037	1.611	3.0037	1.611	1.611	3.2006	2.762	5.7018	3.3688	2.4354	3.5164	1.611	1.611	5.9618	8.7597	1.611	2.4354	1.611	1.611	1.611	1.611	1.611	1.611	1.611	1.611
166	INVASIVE, LOCAL	2	ER positive	PR positive	HER2 negative	1.611	1.611	1.611	1.611	1.611	1.611	1.611	1.611	1.611	1.611	1.611	3.115	1.611	1.611	1.611	1.611	1.611	1.611	1.611	3.115	1.611	3.6592	1.611	1.611	5.2687	5.1986	5.873	3.4173	4.0388	4.0388	1.611	1.611	5.6815	10.1141	1.611	1.611	1.611	1.611	1.611	1.611	2.6974	1.611	1.611	1.611
167	INVASIVE, LOCAL	3	ER negative	PR negative	HER2 negative	1.611	1.611	1.611	1.611	1.611	1.611	1.611	1.611	1.611	1.611	1.611	5.8814	1.611	2.8214	1.611	1.611	1.611	1.611	1.611	2.2293	1.611	3.279	1.611	1.611	4.5107	3.5325	8.3777	4.8938	3.6767	4.8368	2.2293	1.611	6.002	10.404	1.611	1.611	1.611	1.611	1.611	1.611	2.2293	1.611	2.9552	1.611
168	INVASIVE, LOCAL	3	ER positive	PR positive	HER2 negative	1.611	1.611	1.611	1.611	1.611	1.611	2.6216	1.611	1.611	1.611	1.611	4.0419	1.611	2.6216	1.611	1.611	1.611	1.611	1.611	1.611	1.611	2.6216	1.611	1.611	3.8922	3.5293	6.2525	5.0848	2.6216	4.2991	1.611	1.611	5.33	9.5128	1.611	1.611	1.611	1.611	1.611	1.611	1.611	1.611	1.611	1.611
169	INVASIVE, LOCAL	3	ER negative	PR negative	HER2 negative	1.611	1.611	1.611	1.611	1.611	1.611	2.5379	1.611	1.611	1.611	1.611	5.3618	1.611	2.5379	1.611	1.611	1.611	1.611	1.611	2.272	1.611	4.8391	1.611	1.611	5.9861	4.9963	7.0442	4.9355	3.7262	4.8719	1.611	1.611	6.7612	8.8069	1.611	1.611	1.611	1.611	1.611	1.611	1.611	1.611	2.5379	1.611
170	INVASIVE, LOCAL	2	ER positive	PR positive	HER2 negative	1.611	1.611	1.611	1.611	1.611	1.611	1.611	1.611	1.611	1.611	1.611	4.1019	1.611	2.7307	1.611	1.611	1.611	1.611	1.611	1.611	1.611	3.4684	1.611	1.611	5.7627	4.6484	6.8853	5.4785	3.7154	4.1019	1.611	1.611	5.7102	10.1689	1.611	1.611	1.611	1.611	1.611	1.611	1.611	1.611	1.611	1.611
171	INVASIVE, LOCAL	2	ER negative	PR negative	HER2 positive	1.611	1.611	1.611	1.611	1.611	1.611	1.611	1.611	1.611	2.873	1.611	3.3466	1.611	1.611	1.611	1.611	1.611	1.611	1.611	3.9511	1.611	5.3485	1.611	1.611	7.2805	6.0923	5.7347	4.3644	3.9511	5.7347	1.611	1.611	5.5925	10.2513	1.611	1.611	1.611	1.611	1.611	1.611	1.611	1.611	3.3466	1.611
172	INVASIVE, LOCAL	2	ER positive	PR positive	HER2 negative	1.611	2.3941	1.611	1.611	1.611	1.611	1.611	1.611	1.611	1.611	1.611	3.126	2.3941	2.7057	1.611	1.611	1.611	1.611	1.611	1.611	1.611	3.2877	1.611	1.611	4.5381	3.126	6.3673	4.135	3.6732	3.969	1.611	1.611	6.0017	10.256	1.611	1.611	1.611	1.611	1.611	1.611	2.7057	1.611	2.937	1.611
173	INVASIVE, LOCAL	2	ER positive	PR positive	HER2 negative	1.611	1.611	1.611	1.611	1.611	1.611	1.611	1.611	1.611	1.611	1.611	3.1106	1.611	2.6942	1.611	1.611	1.611	1.611	1.611	2.9233	1.611	2.6942	1.611	1.611	3.9475	2.6942	5.4223	4.1881	3.4122	3.7591	1.611	1.611	5.8648	10.0824	1.611	2.3857	1.611	1.611	1.611	1.611	1.611	1.611	1.611	1.611
174	INVASIVE, LOCAL	2	ER positive	PR positive	HER2 negative	1.611	1.611	1.611	1.611	2.4537	1.611	1.611	1.611	1.611	1.611	1.611	2.4537	1.611	3.0332	1.611	1.611	1.611	1.611	1.611	2.4537	1.611	1.611	1.611	1.611	2.787	2.4537	8.5629	4.3695	3.0332	4.8226	1.611	1.611	6.9289	10.7497	1.611	1.611	1.611	1.611	1.611	1.611	1.611	1.611	1.611	1.611
175	INVASIVE, LOCAL	2	ER positive	PR positive	HER2 negative	1.611	1.611	1.611	1.611	1.611	1.611	1.611	1.611	1.611	1.611	1.611	4.2397	1.611	2.3785	1.611	1.611	1.611	1.611	1.611	2.3785	1.611	2.3785	1.611	1.611	3.2568	2.3785	5.9056	5.0942	2.9116	3.8388	1.611	1.611	5.0168	8.8009	1.611	1.611	1.611	1.611	1.611	1.611	3.2568	1.611	1.611	1.611
176	INVASIVE, LOCAL	2	ER positive	PR positive	HER2 negative	1.611	1.611	1.611	1.611	1.611	1.611	1.611	1.611	1.611	1.611	2.8212	3.2787	1.611	2.8212	1.611	1.611	1.611	1.611	1.611	3.6063	1.611	4.4348	1.611	1.611	6.1246	5.2389	6.7004	4.2703	2.8212	3.6063	1.611	1.611	5.5523	9.8236	1.611	1.611	1.611	1.611	1.611	1.611	1.611	1.611	1.611	1.611
177	INVASIVE, LOCAL	2	ER positive	PR positive	HER2 negative	1.611	1.611	1.611	1.611	1.611	1.611	1.611	1.611	1.611	1.611	1.611	4.6141	1.611	1.611	1.611	1.611	1.611	1.611	1.611	1.611	1.611	2.211	1.611	1.611	3.6229	2.4536	6.9029	4.4437	2.636	3.7502	1.611	1.611	5.8295	8.7875	1.611	1.611	1.611	1.611	1.611	1.611	2.4536	1.611	1.611	1.611
178	INVASIVE, LOCAL	2	ER positive	PR negative	HER2 negative	1.611	1.611	1.611	1.611	1.611	2.2668	1.611	1.611	1.611	1.611	1.611	3.4651	1.611	1.611	1.611	1.611	1.611	1.611	1.611	1.611	1.611	1.611	1.611	1.611	3.032	2.5308	5.9651	4.8532	2.5308	3.8534	1.611	1.611	5.5745	9.9706	1.611	1.611	1.611	1.611	1.611	1.611	2.5308	1.611	1.611	1.611
179	INVASIVE, LOCAL	3	ER negative	PR positive	HER2 negative	1.611	1.611	1.611	1.611	1.611	1.611	1.611	1.611	1.611	1.611	1.611	5.6093	1.611	2.4806	1.611	1.611	1.611	1.611	1.611	2.2305	1.611	2.4806	1.611	1.611	3.5356	2.8236	7.6145	4.5865	3.2818	4.1843	1.611	1.611	5.9411	10.2991	1.611	1.611	1.611	1.611	1.611	1.611	2.2305	1.611	1.611	1.611
180	INVASIVE, LOCAL	2	ER positive	PR negative	NA	1.611	1.611	1.611	1.611	1.611	1.611	1.611	1.611	1.611	1.611	1.611	3.1508	1.611	1.611	1.611	1.611	1.611	1.611	1.611	1.611	1.611	2.5273	1.611	1.611	6.2733	6.0962	6.2733	4.2965	2.8868	4.635	1.611	1.611	5.3772	10.2396	1.611	1.611	1.611	1.611	1.611	1.611	1.611	1.611	1.611	1.611
181	INVASIVE, LOCAL	3	ER positive	PR positive	HER2 negative	1.611	1.611	1.611	1.611	1.611	1.611	2.3959	1.611	1.611	1.611	1.611	4.0591	1.611	2.7081	1.611	1.611	1.611	1.611	1.611	2.3959	1.611	3.1292	1.611	1.611	4.1396	3.2912	6.9617	4.759	2.3959	4.5432	1.611	1.611	5.4558	9.5241	1.611	1.611	1.611	1.611	1.611	1.611	2.9398	1.611	2.3959	1.611
182	INVASIVE, LOCAL	1	ER positive	PR positive	HER2 negative	1.611	1.611	1.611	1.611	1.611	1.611	1.611	1.611	1.611	1.611	1.611	2.9229	1.611	2.554	1.611	1.611	1.611	1.611	1.611	2.554	2.9229	3.1932	1.611	1.611	3.7585	3.1932	5.4517	4.8468	2.9229	4.7765	1.611	1.611	5.4958	9.8182	1.611	1.611	1.611	1.611	1.611	1.611	1.611	1.611	2.554	1.611
183	INVASIVE, LOCAL	2	ER positive	PR positive	HER2 negative	1.611	1.611	1.611	1.611	1.611	1.611	1.611	1.611	1.611	1.611	1.611	2.3398	1.611	1.611	1.611	1.611	1.611	1.611	1.611	2.3398	1.611	2.499	1.611	1.611	3.9111	3.1796	6.0199	4.2903	2.9414	3.1058	1.611	1.611	5.8101	10.2489	1.611	1.611	1.611	1.611	1.611	1.611	1.611	1.611	2.129	1.611
184	INVASIVE, LOCAL	3	ER positive	PR positive	HER2 negative	1.611	1.611	1.611	1.611	1.611	1.611	2.5869	1.611	1.611	1.611	1.611	5.6286	1.611	1.611	1.611	1.611	1.611	1.611	1.611	2.5869	1.611	3.2449	1.611	1.611	9.0622	7.6272	7.5285	4.4362	3.4691	4.4362	1.611	1.611	6.156	9.0622	1.611	1.611	1.611	1.611	1.611	1.611	1.611	1.611	3.4691	1.611
185	INVASIVE, LOCAL	2	ER positive	PR positive	NA	1.611	1.611	1.611	1.611	1.611	1.611	1.611	1.611	1.611	1.611	1.611	5.5889	1.611	2.4006	1.611	1.611	2.4006	1.611	1.611	1.611	1.611	3.1378	1.611	1.611	5.6169	4.8225	7.6791	4.5569	3.4437	4.4971	2.4006	1.611	6.5285	8.4176	1.611	1.611	1.611	1.611	1.611	1.611	2.7146	1.611	2.7146	1.611
186	INVASIVE, LOCAL	2	ER positive	PR positive	HER2 negative	1.611	1.611	1.611	1.611	1.611	1.611	1.611	1.611	1.611	1.611	1.611	4.6772	1.611	1.611	1.611	1.611	1.611	1.611	1.611	2.4429	1.611	3.3835	1.611	1.611	4.1799	3.3835	7.2988	3.8953	3.3835	4.4854	1.611	1.611	5.809	10.0308	1.611	1.611	2.4429	1.611	1.611	1.611	2.4429	1.611	2.4429	1.611
187	INVASIVE, LOCAL	2	ER positive	PR negative	HER2 negative	1.611	1.611	1.611	1.611	1.611	1.611	1.611	1.611	1.611	1.611	1.611	6.5847	1.611	1.611	1.611	1.611	1.611	1.611	1.611	2.5792	1.611	3.9546	1.611	1.611	5.0427	3.9546	5.842	4.7649	3.2328	4.7649	1.611	1.611	6.1343	9.4067	1.611	1.611	1.611	1.611	1.611	1.611	1.611	1.611	1.611	1.611
188	INVASIVE, LOCAL	1	ER positive	PR positive	HER2 negative	1.611	1.611	1.611	1.611	1.611	1.611	1.611	1.611	1.611	1.611	1.611	3.8037	2.4042	2.7195	1.611	1.611	1.611	1.611	1.611	1.611	1.611	1.611	1.611	1.611	3.3077	1.611	6.4346	4.7841	3.6966	3.9947	2.4042	1.611	6.5989	9.8676	1.611	1.611	1.611	1.611	1.611	1.611	2.7195	1.611	1.611	1.611
189	INVASIVE, LOCAL	1	ER positive	PR positive	HER2 negative	1.611	1.611	1.611	1.611	1.611	1.611	1.611	1.611	1.611	1.611	1.611	4.1131	1.611	2.6567	1.611	1.611	1.611	1.611	1.611	1.611	1.611	3.3541	1.611	1.611	4.6929	4.4891	6.6178	4.5947	1.611	5.0288	1.611	1.611	5.8971	9.4923	1.611	1.611	1.611	1.611	1.611	1.611	3.3541	1.611	1.611	1.611
190	INVASIVE, LOCAL	2	ER positive	PR positive	HER2 negative	2.3465	1.611	2.3465	1.611	1.611	1.611	1.611	1.611	1.611	1.611	1.611	5.7713	1.611	4.0804	1.611	1.611	1.611	1.611	1.611	1.611	1.611	3.3289	1.611	1.611	5.6124	4.8329	8.2549	5.6827	3.9291	5.1314	1.611	1.611	6.5237	9.8526	1.611	1.611	1.611	1.611	1.611	1.611	1.611	1.611	3.039	1.611
191	INVASIVE, LOCAL	3	ER negative	PR negative	HER2 negative	1.611	1.611	1.611	1.611	1.611	1.611	2.8332	1.611	1.611	1.611	1.611	4.973	1.611	2.4877	1.611	1.611	1.611	1.611	1.611	2.4877	1.611	2.8332	1.611	1.611	6.8648	6.0796	7.4776	3.9996	3.2945	3.9996	1.611	1.611	5.4303	9.0519	1.611	1.611	1.611	1.611	1.611	1.611	1.611	1.611	1.611	1.611
192	INVASIVE, LOCAL	2	ER positive	PR positive	HER2 negative	1.611	1.611	1.611	1.611	1.611	1.611	1.611	1.611	1.611	1.611	1.611	4.4554	2.4869	2.4869	1.611	1.611	1.611	1.611	1.611	1.611	1.611	2.832	1.611	1.611	5.5039	3.4688	6.2189	4.4554	3.293	3.9977	1.611	1.611	4.3752	8.8529	1.611	1.611	1.611	1.611	1.611	1.611	2.832	1.611	1.611	1.611
193	INVASIVE, LOCAL	2	ER positive	PR positive	HER2 negative	1.611	1.611	1.611	1.611	1.611	2.3076	1.611	1.611	1.611	1.611	1.611	5.2126	1.611	2.587	1.611	1.611	1.611	1.611	1.611	2.3076	1.611	2.3076	1.611	1.611	4.9646	3.8995	7.9148	4.8951	2.7957	4.6211	1.611	1.611	6.5966	9.6629	1.611	1.611	1.611	1.611	1.611	1.611	3.1148	1.611	2.587	1.611
194	INVASIVE, LOCAL	2	ER negative	PR negative	HER2 negative	1.611	1.611	1.611	1.611	1.611	1.611	1.611	1.611	1.611	1.611	1.611	3.5818	1.611	1.611	1.611	1.611	1.611	1.611	1.611	1.611	1.611	3.5818	1.611	1.611	4.5956	3.4829	5.811	4.8033	3.5818	3.3754	1.611	1.611	5.3687	9.4189	1.611	1.611	1.611	1.611	1.611	1.611	3.1262	1.611	2.3132	1.611
195	INVASIVE, LOCAL	2	ER positive	PR positive	HER2 negative	1.611	1.611	1.611	1.611	1.611	1.611	2.4581	1.611	1.611	1.611	1.611	4.3808	1.611	2.7929	1.611	1.611	1.611	1.611	1.611	1.611	1.611	2.7929	1.611	1.611	5.2622	5.0409	7.1558	4.658	3.5634	4.835	1.611	1.611	5.685	10.187	1.611	1.611	1.611	1.611	1.611	1.611	2.7929	1.611	1.611	1.611
196	INVASIVE, LOCAL	3	ER negative	PR negative	HER2 negative	1.611	1.611	1.611	1.611	1.611	1.611	1.611	1.611	1.611	1.611	1.611	5.4034	2.3623	2.3623	1.611	1.611	1.611	1.611	1.611	2.3623	1.611	3.2246	1.611	1.611	5.0418	3.4864	7.3841	4.6569	3.7025	4.7053	1.611	1.611	5.8908	9.2208	1.611	1.611	1.611	1.611	1.611	1.611	1.611	1.611	2.3623	1.611
197	INVASIVE, LOCAL	3	ER negative	PR negative	HER2 negative	1.611	1.611	1.611	1.611	1.611	1.611	1.611	1.611	1.611	1.611	1.611	5.9225	1.611	3.4621	1.611	1.611	1.611	1.611	1.611	3.4621	1.611	3.4621	1.611	1.611	5.4369	4.0941	8.1271	5.7002	3.4621	4.8488	1.611	1.611	5.9896	8.8753	1.611	1.611	1.611	1.611	1.611	1.611	1.611	1.611	1.611	1.611
198	INVASIVE, LOCAL	1	ER positive	PR positive	HER2 negative	1.611	1.611	1.611	1.611	1.611	1.611	2.5263	1.611	1.611	1.611	1.611	3.3628	1.611	2.5263	1.611	1.611	1.611	1.611	1.611	2.5263	1.611	1.611	1.611	1.611	4.7056	4.7056	6.2463	4.3868	2.5263	3.7027	1.611	1.611	5.1328	10.6971	1.611	1.611	1.611	1.611	1.611	1.611	1.611	1.611	1.611	1.611
199	INVASIVE, LOCAL	3	ER positive	PR negative	HER2 negative	1.611	1.611	1.611	1.611	1.611	1.611	1.611	1.611	1.611	1.611	1.611	5.5865	1.611	1.611	1.611	1.611	1.611	1.611	1.611	1.611	1.611	2.9899	1.611	1.611	6.8565	4.0056	7.6233	4.4753	3.6905	4.0056	1.611	1.611	5.7165	9.3874	1.611	1.611	1.611	1.611	1.611	1.611	2.9899	1.611	1.611	1.611
200	INVASIVE, LOCAL	2	ER positive	PR positive	HER2 negative	1.611	1.611	1.611	1.611	1.611	1.611	1.611	1.611	1.611	1.611	1.611	3.4394	1.611	1.611	1.611	1.611	1.611	1.611	1.611	1.611	1.611	1.611	1.611	1.611	5.0188	4.1855	6.7006	5.0803	3.7901	4.1855	1.611	1.611	5.3532	9.4807	1.611	1.611	1.611	1.611	1.611	1.611	2.5699	1.611	1.611	1.611
201	INVASIVE, LOCAL	3	ER negative	PR negative	HER2 negative	1.611	1.611	1.611	1.611	1.611	1.611	2.1558	1.611	1.611	1.611	1.611	4.9089	1.611	2.377	1.611	1.611	1.611	1.611	1.611	2.377	1.611	2.9092	1.611	1.611	4.4882	3.5194	8.5509	5.0318	3.6869	3.9682	1.611	1.611	6.2154	9.1103	1.611	2.1558	1.611	1.611	1.611	1.611	1.611	1.611	2.377	1.611
202	INVASIVE, LOCAL	2	ER positive	PR positive	HER2 negative	1.611	1.611	1.611	1.611	1.611	1.611	1.611	1.611	1.611	1.611	1.611	3.785	1.611	1.611	1.611	1.611	1.611	1.611	1.611	1.611	1.611	2.5673	1.611	1.611	3.785	2.9407	7.7566	4.1797	2.9407	3.785	1.611	1.611	5.9781	9.8959	1.611	1.611	1.611	1.611	1.611	1.611	2.9407	1.611	1.611	1.611
203	INVASIVE, LOCAL	1	ER positive	PR positive	HER2 negative	1.611	1.611	1.611	1.611	1.611	1.611	1.611	1.611	1.611	1.611	1.611	3.6864	1.611	2.6016	1.611	1.611	1.611	1.611	1.611	2.9869	1.611	1.611	1.611	1.611	3.6864	3.6864	6.6918	3.2682	2.9869	4.1343	1.611	1.611	6.1974	9.7227	1.611	1.611	1.611	1.611	1.611	1.611	2.6016	1.611	1.611	1.611
204	INVASIVE, LOCAL	2	ER positive	PR positive	NA	1.611	1.611	1.611	1.611	1.611	1.611	2.3213	1.611	1.611	1.611	1.611	2.6058	1.611	2.8182	1.611	1.611	1.611	1.611	1.611	1.611	1.611	3.1424	1.611	1.611	6.5724	5.4234	7.4966	4.0097	2.9926	3.3937	1.611	1.611	6.5951	10.56	1.611	1.611	1.611	1.611	1.611	1.611	1.611	1.611	2.8182	1.611
205	INVASIVE, LOCAL	1	ER positive	PR positive	HER2 negative	1.611	1.611	1.611	1.611	1.611	1.611	1.611	1.611	1.611	1.611	1.611	1.611	1.611	2.7786	1.611	1.611	1.611	1.611	1.611	3.2225	1.611	3.2225	1.611	1.611	6.8825	6.3206	5.652	4.4979	3.5416	2.7786	1.611	1.611	4.7488	9.9733	1.611	1.611	1.611	1.611	1.611	1.611	1.611	1.611	1.611	1.611
206	INVASIVE, LOCAL	1	ER positive	PR positive	HER2 negative	1.611	1.611	1.611	1.611	1.611	1.611	1.611	1.611	1.611	1.611	1.611	3.278	1.611	2.8206	1.611	1.611	1.611	1.611	1.611	2.4785	1.611	1.611	1.611	1.611	3.4526	1.611	5.837	4.8922	3.278	4.4338	1.611	1.611	5.9743	11.3909	1.611	1.611	1.611	1.611	1.611	1.611	2.8206	1.611	1.611	1.611
207	INVASIVE, LOCAL	2	ER negative	PR negative	HER2 negative	1.611	1.611	1.611	1.611	1.611	1.611	1.611	1.611	1.611	1.611	1.611	3.423	1.611	1.611	1.611	1.611	1.611	1.611	1.611	2.3342	1.611	2.8393	1.611	1.611	4.046	3.423	7.7347	4.5202	3.1684	4.046	1.611	1.611	6.4899	9.2993	1.611	1.611	1.611	1.611	1.611	1.611	1.611	1.611	2.3342	1.611
208	INVASIVE, LOCAL	2	ER positive	PR negative	HER2 negative	1.611	1.611	1.611	1.611	1.611	1.611	1.611	1.611	1.611	1.611	1.611	4.4285	1.611	1.611	1.611	1.611	1.611	1.611	1.611	1.611	1.611	3.3933	1.611	1.611	7.0685	5.2819	7.0542	4.5984	3.3933	4.6762	1.611	1.611	5.3773	9.4591	1.611	1.611	1.611	1.611	1.611	1.611	1.611	1.611	2.5436	1.611
209	INVASIVE, LOCAL	2	ER positive	PR positive	HER2 negative	1.611	1.611	1.611	1.611	1.611	1.611	1.611	1.611	1.611	1.611	1.611	2.9504	1.611	1.611	1.611	1.611	1.611	1.611	1.611	1.611	1.611	3.0964	1.611	1.611	5.5948	4.591	6.471	4.3056	2.9504	3.4474	2.2985	1.611	5.8107	10.5667	1.611	1.611	1.611	1.611	1.611	1.611	2.2985	1.611	2.2985	1.611
210	INVASIVE, LOCAL	1	ER positive	PR positive	HER2 negative	1.611	1.611	1.611	1.611	1.611	1.611	1.611	1.611	2.3155	1.611	1.611	2.9819	1.611	1.611	1.611	1.611	1.611	1.611	1.611	2.3155	1.611	2.3155	1.611	1.611	7.509	6.2728	6.7525	4.9575	2.9819	3.4882	1.611	1.611	5.5705	10.6071	1.611	1.611	1.611	1.611	1.611	1.611	2.5979	1.611	1.611	1.611
211	INVASIVE, LOCAL	3	ER negative	PR negative	HER2 negative	1.611	1.611	1.611	1.611	1.611	2.2013	1.611	1.611	1.611	1.611	1.611	3.8351	2.2013	2.2013	1.611	1.611	1.611	1.611	1.611	2.2013	1.611	3.2093	1.611	1.611	4.728	3.5944	6.8051	4.6696	3.0115	4.5449	2.4402	1.611	5.2683	9.514	1.611	1.611	1.611	1.611	1.611	1.611	1.611	1.611	1.611	1.611
212	INVASIVE, LOCAL	2	ER positive	PR negative	HER2 negative	1.611	1.611	1.611	1.611	1.611	2.6381	2.6381	1.611	1.611	1.611	1.611	3.0359	1.611	2.6381	1.611	1.611	1.611	1.611	1.611	1.611	1.611	2.6381	1.611	1.611	5.7652	5.372	5.8886	4.9843	3.0359	4.5531	1.611	1.611	5.0567	10.134	1.611	1.611	1.611	1.611	1.611	1.611	1.611	1.611	2.6381	1.611
213	INVASIVE, LOCAL	3	ER negative	PR negative	HER2 negative	1.611	1.611	1.611	1.611	1.611	1.611	2.2013	1.611	1.611	1.611	1.611	3.2967	1.611	2.2013	1.611	1.611	1.611	1.611	1.611	2.4402	1.611	2.6199	1.611	1.611	3.9406	3.0114	6.5887	4.8113	2.7686	3.8889	1.611	1.611	5.6288	9.5433	1.611	1.611	1.611	1.611	1.611	1.611	2.4402	1.611	1.611	1.611
214	INVASIVE, LOCAL	3	ER positive	PR positive	HER2 negative	1.611	1.611	1.611	1.611	1.611	1.611	2.1939	1.611	1.611	1.611	1.611	3.8112	2.1939	2.4299	1.611	1.611	1.611	1.611	1.611	2.1939	1.611	2.9948	1.611	1.611	4.45	3.1908	8.2446	4.6699	3.6364	3.5724	1.611	1.611	6.7155	9.3645	1.611	1.611	1.611	1.611	1.611	1.611	1.611	1.611	2.4299	1.611
215	INVASIVE, LOCAL	2	ER positive	PR negative	HER2 negative	1.611	1.611	1.611	1.611	1.611	1.611	1.611	1.611	1.611	1.611	1.611	4.1743	2.3319	2.6205	1.611	1.611	1.611	1.611	1.611	2.6205	1.611	3.2977	1.611	1.611	5.6305	4.0397	8.1623	4.7855	2.8357	4.4622	1.611	1.611	6.417	8.936	1.611	1.611	1.611	1.611	1.611	1.611	3.418	1.611	2.6205	1.611
216	INVASIVE, LOCAL	3	ER negative	PR negative	HER2 positive	1.611	1.611	1.611	1.611	1.611	1.611	2.4392	1.611	1.611	1.611	1.611	4.7252	1.611	3.2075	1.611	1.611	1.611	1.611	1.611	2.7672	1.611	3.3763	1.611	2.4392	5.3226	4.4753	7.8362	4.4753	3.6567	4.6668	1.611	1.611	6.021	8.7457	1.611	1.611	1.611	1.611	1.611	1.611	1.611	1.611	2.4392	1.611
217	INVASIVE, LOCAL	2	ER positive	PR positive	HER2 negative	1.611	1.611	1.611	1.611	1.611	1.611	2.3478	1.611	1.611	1.611	1.611	3.8498	1.611	1.611	1.611	1.611	1.611	1.611	1.611	1.611	2.3478	2.8615	1.611	1.611	4.3437	3.5649	8.5597	4.9564	2.8615	4.5108	1.611	1.611	6.6852	9.051	1.611	1.611	1.611	1.611	1.611	1.611	3.1956	1.611	1.611	1.611
218	INVASIVE, LOCAL	2	ER negative	PR negative	HER2 positive	1.611	1.611	1.611	1.611	1.611	2.7045	1.611	1.611	1.611	1.611	1.611	7.4545	3.4282	3.6713	1.611	1.611	1.611	1.611	1.611	3.1244	1.611	3.6713	1.611	1.611	4.8003	3.8755	7.7419	4.8936	3.4282	4.8003	1.611	1.611	6.72	9.3245	1.611	1.611	1.611	1.611	1.611	1.611	1.611	1.611	1.611	1.611
219	INVASIVE, LOCAL	2	ER positive	PR negative	HER2 negative	1.611	1.611	1.611	1.611	1.611	1.611	1.611	1.611	1.611	1.611	1.611	3.7292	1.611	1.611	1.611	1.611	1.611	1.611	1.611	1.611	1.611	1.611	2.4184	1.611	3.3355	1.611	6.2794	4.8261	3.17	3.8374	1.611	1.611	5.6752	10.0375	1.611	1.611	1.611	1.611	1.611	1.611	2.9763	1.611	1.611	1.611
220	INVASIVE, LOCAL	3	ER negative	PR negative	HER2 negative	1.611	1.611	1.611	1.611	1.611	1.611	1.611	1.611	1.611	1.611	1.611	6.466	1.611	2.9813	1.611	1.611	1.611	1.611	1.611	3.4875	1.611	4.5564	1.611	1.611	5.5465	3.7643	7.7902	4.2464	5.1814	6.2149	1.611	1.611	7.2647	8.229	1.611	1.611	1.611	1.611	1.611	1.611	2.3152	1.611	3.2616	1.611
221	INVASIVE, LOCAL	3	ER negative	PR negative	HER2 negative	1.611	1.611	1.611	1.611	1.611	1.611	1.611	1.611	1.611	1.611	1.611	5.8763	1.611	3.1026	1.611	1.611	1.611	1.611	1.611	3.5527	1.611	2.9561	1.611	1.611	5.1624	3.9537	8.7902	5.3002	3.8827	4.6437	1.611	1.611	5.8763	9.1558	1.611	1.611	1.611	1.611	1.611	1.611	1.611	1.611	2.3016	1.611
222	INVASIVE, LOCAL	1	ER positive	PR negative	HER2 negative	1.611	1.611	1.611	1.611	1.611	1.611	2.1523	1.611	1.611	1.611	1.611	2.9977	1.611	2.1523	1.611	1.611	1.611	1.611	1.611	2.1523	1.611	3.7265	1.611	1.611	8.3808	6.5928	5.3925	3.7265	3.3836	3.4477	1.611	2.1523	5.1292	9.5385	1.611	1.611	1.611	1.611	1.611	1.611	1.611	1.611	2.1523	1.611
223	INVASIVE, LOCAL	1	ER positive	PR positive	HER2 negative	1.611	1.611	1.611	1.611	1.611	1.611	1.611	1.611	1.611	1.611	1.611	3.4959	1.611	2.4255	1.611	1.611	1.611	1.611	1.611	1.611	1.611	2.4255	1.611	1.611	3.8543	1.611	6.9309	5.5517	2.7486	3.9548	1.611	1.611	5.1637	10.2737	1.611	1.611	1.611	1.611	1.611	1.611	2.9878	1.611	1.611	1.611
224	INVASIVE, LOCAL	3	ER negative	PR negative	HER2 negative	1.611	1.611	1.611	1.611	1.611	1.611	1.611	1.611	1.611	1.611	1.611	5.2585	1.611	2.4856	1.611	1.611	1.611	1.611	1.611	2.4856	1.611	3.7573	2.4856	1.611	5.6073	5.5368	6.7534	4.4522	3.6201	4.3721	1.611	1.611	5.02	9.3842	1.611	1.611	1.611	1.611	1.611	1.611	1.611	1.611	2.4856	1.611
225	INVASIVE, LOCAL	2	ER positive	PR positive	HER2 negative	1.611	1.611	1.611	1.611	1.611	1.611	1.611	1.611	1.611	1.611	1.611	2.8418	2.8418	1.611	1.611	1.611	1.611	1.611	1.611	3.6374	1.611	4.1193	1.611	1.611	3.6374	1.611	7.3179	5.0948	1.611	4.3079	1.611	1.611	5.9689	9.7015	1.611	1.611	1.611	1.611	1.611	1.611	3.3058	1.611	2.8418	1.611
226	INVASIVE, LOCAL	2	ER negative	PR negative	HER2 negative	1.611	1.611	1.611	1.611	1.611	1.611	1.611	1.611	1.611	1.611	1.611	4.8844	1.611	1.611	1.611	1.611	1.611	1.611	1.611	1.611	1.611	2.8751	1.611	1.611	4.276	3.5297	7.3532	5.1635	3.8277	4.7552	1.611	1.611	5.7728	9.6454	1.611	1.611	1.611	1.611	1.611	1.611	2.5187	1.611	1.611	1.611
227	INVASIVE, LOCAL	2	ER positive	PR positive	HER2 negative	1.611	1.611	1.611	1.611	1.611	1.611	2.293	1.611	1.611	1.611	1.611	2.5669	1.611	2.5669	1.611	1.611	1.611	1.611	1.611	1.611	1.611	2.293	1.611	1.611	2.293	2.7717	8.3113	5.0726	2.7717	4.1789	1.611	1.611	6.114	9.8356	1.611	1.611	1.611	1.611	1.611	1.611	2.293	1.611	2.293	1.611
228	INVASIVE, LOCAL	2	ER positive	PR positive	HER2 negative	1.611	1.611	1.611	1.611	1.611	1.611	1.611	1.611	1.611	1.611	1.611	3.6006	2.3629	2.3629	1.611	1.611	1.611	2.3629	1.611	1.611	1.611	2.663	1.611	2.3629	3.364	3.2259	8.1174	5.4344	3.2259	4.4469	1.611	1.611	5.9338	10.4211	1.611	1.611	1.611	1.611	1.611	1.611	2.8863	1.611	2.3629	1.611
Accession code from the ‘gene_id’ field for genes from GENCODE and from the ‘db_xref GeneID:’ field for genes from NCBI.
NA; Not applicable, ER; estrogen receptor, PR; progesterone receptor
[truncated: 1,904 more columns]
