# Supplementary material for: Expression profiles of small non-coding RNAs in breast cancer tumors characterize clinicopathological features and show prognostic and predictive potential
Source: Sci Rep. 2022 Dec 30;12:22614. doi: 10.1038/s41598-022-26954-w (PMC9803687; doi:10.1038/s41598-022-26954-w)
Supplement: Supplementary file 4 — Supplementary Information 4. [file 41598_2022_26954_MOESM4_ESM.xlsx]

## Sheet: Taul1
Supplementary Table S3. The sncRNAs significantly (Padj<0.01) DE in invasive local BC (n=186) vs. benign breast tissue (n=22).
sncRNA type	Accessiona	Chr.	Start	End	Strand	Nameb	Log2FCc	P	Padjd
snoRNAs	ENSG00000206630.1	chr16	2155023	2155105	-	SNORD60	0.764	3.48E-07	4.99E-06
	ENSG00000200913.1	chr1	44776490	44776593	+	SNORD46	1.210	6.07E-07	7.55E-06
	ENSG00000253094.1	chr13	22803145	22803224	+	SNORD36	0.966	6.10E-07	7.55E-06
	ENSG00000207445.1	chr11	75404421	75404566	+	SNORD15B	0.978	1.75E-05	1.53E-04
	ENSG00000264940.4	chr17	19189665	19190245	-	SNORD3C	0.606	1.12E-04	8.02E-04
	ENSG00000200534.1	chr6	132817219	132817348	+	SNORA33	1.395	1.23E-04	8.66E-04
	ENSG00000200620.1	chrX	15716208	15716346	+	AC112497.1	1.628	1.31E-04	9.04E-04
	ENSG00000209702.1	chr19	12706449	12706518	-	SNORD41	1.056	1.58E-04	1.07E-03
	ENSG00000201998.1	chr11	9428773	9428954	+	SNORA23	1.715	1.62E-04	1.08E-03
	ENSG00000209482.1	chr22	39315213	39315307	-	SNORD83A	0.988	1.82E-04	1.19E-03
	ENSG00000207475.1	chr1	155919909	155920045	-	SNORA80E	0.707	1.99E-04	1.26E-03
	106633800	chr12	50456571	50456786	+	SNORD133	0.648	3.73E-04	2.13E-03
	ENSG00000200087.1	chr1	28508559	28508762	+	SNORA73B	1.346	4.42E-04	2.38E-03
	ENSG00000201592.1	chrX	20136306	20136385	-	AL732366.1	0.657	6.32E-04	3.19E-03
	ENSG00000235408.5	chr20	38425083	38425331	-	SNORA71B	0.999	7.32E-04	3.58E-03
	ENSG00000212206.1	chr17	8329583	8329719	+	AC135178.1	0.938	7.44E-04	3.58E-03
	ENSG00000201457.1	chr1	39567374	39567508	-	SNORA55	1.543	8.23E-04	3.79E-03
	ENSG00000212296.1	chr5	40832656	40832735	-	SNORD72	0.615	9.42E-04	4.23E-03
	ENSG00000221066.1	chr16	70538005	70538098	+	SNORD111	0.962	1.17E-03	5.05E-03
	ENSG00000212414.1	chr8	100004583	100004649	+	SNORD77B	1.439	1.36E-03	5.67E-03
	ENSG00000239043.1	chr14	45110883	45110968	+	SNORD127	0.792	2.27E-03	8.75E-03
	109623480	chr8	103308978	103309081	+	SNORD173	1.484	2.42E-03	9.14E-03
	ENSG00000206885.1	chr2	231455800	231455936	-	SNORA75	0.675	2.61E-03	9.75E-03
	ENSG00000201839.1	chr14	100953349	100953423	+	SNORD114-3	-1.757	5.05E-15	1.15E-12
	ENSG00000201240.1	chr14	100966029	100966100	+	SNORD114-9	-1.750	6.43E-15	1.15E-12
	ENSG00000200612.1	chr14	100986057	100986128	+	SNORD114-25	-2.176	1.88E-13	2.23E-11
	ENSG00000202293.1	chr14	100982926	100982997	+	SNORD114-22	-1.637	3.83E-13	2.75E-11
	ENSG00000272344.1	chr14	100981975	100982046	+	SNORD114-21	-1.713	4.61E-13	2.76E-11
	ENSG00000201950.1	chr14	100945649	100945720	+	SNORD113-9	-1.656	5.74E-13	2.81E-11
	ENSG00000201700.3	chr14	100929919	100929990	+	SNORD113-3	-1.687	6.27E-13	2.81E-11
	ENSG00000202048.1	chr14	100981004	100981075	+	SNORD114-20	-2.210	9.36E-12	3.36E-10
	ENSG00000201557.1	chr14	100972670	100972741	+	SNORD114-15	-1.646	2.96E-11	9.67E-10
	ENSG00000272474.1	chr14	100938187	100938264	+	SNORD113-5	-1.924	7.78E-11	2.00E-09
	ENSG00000200632.1	chr14	100941126	100941202	+	SNORD113-7	-1.620	1.12E-10	2.67E-09
	ENSG00000265706.1	chr2	28927983	28928060	+	SNORD53B	-0.695	4.41E-09	8.79E-08
	ENSG00000212163.5	chr17	2330180	2330370	-	SNORD91A	-0.514	2.91E-07	4.35E-06
	ENSG00000265145.1	chr2	28927067	28927144	+	SNORD53	-0.584	4.72E-07	6.52E-06
	ENSG00000201899.1	chr14	100984777	100984848	+	SNORD114-24	-1.588	8.73E-07	1.04E-05
	106633809	chr4	82898140	82898225	-	SNORD144	-0.696	1.18E-06	1.37E-05
	692200	chr1	30968163	30968237	-	SNORD103C	-0.620	1.82E-06	2.04E-05
	ENSG00000275084.3	chr17	2329016	2329213	-	SNORD91B	-0.527	4.52E-06	4.38E-05
	692235	chr1	30949118	30949205	-	SNORD103B	-0.613	3.59E-05	2.93E-04
	ENSG00000221500.1	chr6	132816802	132816877	+	SNORD100	-0.340	5.12E-05	3.99E-04
	ENSG00000212452.1	chr3	52692736	52692812	+	SNORD69	-0.397	6.83E-05	5.22E-04
	ENSG00000207031.1	chr12	56645027	56645101	-	SNORD59A	-0.422	2.04E-04	1.26E-03
	ENSG00000199961.1	chr17	76561109	76561192	+	SNORD1B	-0.486	2.32E-04	1.41E-03
	100113378	chr20	2462952	2463047	-	SNORD119	-0.391	2.55E-04	1.53E-03
	ENSG00000202400.1	chr2	231460371	231460440	-	SNORD82	-0.382	3.54E-04	2.05E-03
	ENSG00000202314.1	chr11	93731502	93731574	-	SNORD6	-0.347	4.11E-04	2.30E-03
	ENSG00000238344.1	chr14	20326450	20326526	-	SNORD126	-0.446	4.30E-04	2.38E-03
	ENSG00000238531.1	chr19	10109757	10109835	+	SNORD105B	-0.527	4.77E-04	2.52E-03
	ENSG00000200959.1	chr5	139278781	139278978	+	SNORA74A	-0.620	4.88E-04	2.54E-03
	ENSG00000221514.1	chr16	70529509	70529588	+	SNORD111B	-0.361	8.24E-04	3.79E-03
	ENSG00000222345.1	chr3	52691378	52691453	+	SNORD19C	-0.322	1.58E-03	6.51E-03
	ENSG00000239127.1	chr22	29333163	29333258	-	SNORD125	-0.410	1.69E-03	6.87E-03
scaRNAs	ENSG00000252947.1	chr1	27834401	27834566	+	SCARNA1	1.483	1.80E-05	1.54E-04
	ENSG00000252906.1	chr1	175968398	175968540	-	SCARNA3	0.533	6.46E-04	3.22E-03
	ENSG00000251733.1	chr9	19063656	19063786	-	SCARNA8	0.989	7.57E-04	3.58E-03
snRNAs	ENSG00000274452.1	chr17	43290291	43290481	-	U2	1.092	6.90E-11	1.93E-09
	ENSG00000200169.1	chr1	44731055	44731170	-	RNU5D-1	2.512	2.44E-06	2.66E-05
	ENSG00000202538.1	chr12	120291763	120291903	-	RNU4-2	0.762	4.23E-06	4.22E-05
	ENSG00000200795.1	chr12	120293097	120293237	-	RNU4-1	0.964	2.00E-04	1.26E-03
	ENSG00000274210.1	chr1	148522601	148522765	+	U1	1.134	1.98E-03	7.71E-03
	ENSG00000264229.1	chr2	121530881	121531007	+	RNU4ATAC	0.815	1.08E-03	4.74E-03
	ENSG00000206585.1	chr1	148038753	148038916	-	RNVU1-7	1.816	2.77E-06	2.84E-05
	ENSG00000222293.1	chr9	86422938	86423128	-	RNU2-36P	1.772	3.27E-08	5.87E-07
	ENSG00000207065.1	chr4	81334303	81334418	+	RNU5A-2P	1.769	3.68E-05	2.93E-04
	ENSG00000199313.1	chr9	124887410	124887549	-	RNU4-82P	1.461	4.43E-04	2.38E-03
miscRNAs	ENSG00000252316.1	chr7	148963315	148963410	+	RNY4	1.610	7.01E-11	1.93E-09
	ENSG00000201098.1	chr7	148987136	148987248	-	RNY1	0.840	2.44E-07	3.80E-06
	ENSG00000202354.1	chr7	148983755	148983856	+	RNY3	1.248	1.80E-03	7.10E-03
	ENSG00000201470.1	chr2	127798903	127798998	-	RNY4P7	0.929	3.25E-05	2.71E-04
	ENSG00000276168.1	chr14	49586580	49586878	+	RN7SL1	1.454	2.49E-13	2.23E-11
	ENSG00000278771.1	chr14	49853616	49853914	-	RN7SL3	1.072	1.73E-03	6.89E-03
	ENSG00000244112.3	chr12	118993857	118994159	+	RN7SL508P	1.469	1.73E-09	3.65E-08
	ENSG00000265735.2	chr9	9442060	9442380	+	RN7SL5P	1.635	2.89E-08	5.45E-07
	ENSG00000200312.1	chr14	89712511	89712823	+	RN7SKP255	2.235	2.92E-10	6.55E-09
	ENSG00000201428.1	chr12	112267077	112267394	+	RN7SKP71	1.909	8.28E-06	7.62E-05
	ENSG00000202512.1	chr5	109699500	109699834	-	RN7SKP230	1.360	7.84E-05	5.86E-04
	ENSG00000202111.1	chr5	140718925	140719013	+	VTRNA1-2	2.428	6.49E-12	2.59E-10
	ENSG00000199990.1	chr5	140711275	140711373	+	VTRNA1-1	1.184	9.89E-08	1.61E-06
	ENSG00000201800.1	chr3	125516979	125517086	+	Y_RNA	0.902	8.06E-08	1.38E-06
	ENSG00000201786.1	chr4	153266909	153267010	-	Y_RNA	1.031	5.53E-07	7.36E-06
	ENSG00000202273.1	chr7	6212638	6212740	-	Y_RNA	1.050	2.70E-06	2.84E-05
	ENSG00000239180.1	chr9	70311607	70311701	-	Y_RNA	1.943	5.15E-06	4.86E-05
	ENSG00000199223.1	chr19	6572956	6573057	-	Y_RNA	1.029	1.36E-05	1.22E-04
	ENSG00000199938.1	chr6	38565950	38566055	+	Y_RNA	1.452	1.04E-04	7.58E-04
	ENSG00000199801.1	chr17	69985986	69986094	+	Y_RNA	1.570	2.92E-04	1.72E-03
	ENSG00000201778.1	chr3	157153548	157153640	+	Y_RNA	1.104	5.53E-04	2.83E-03
	ENSG00000199200.2	chr10	34201979	34202074	-	Y_RNA	0.818	7.51E-04	3.58E-03
	ENSG00000200506.1	chr14	99583017	99583118	+	Y_RNA	0.973	9.09E-04	4.13E-03
	ENSG00000200615.1	chr11	33004250	33004345	-	Y_RNA	0.645	9.69E-04	4.29E-03
	ENSG00000252759.1	chr2	200863152	200863247	-	Y_RNA	1.443	1.23E-03	5.26E-03
	ENSG00000202495.1	chrX	50171197	50171297	-	Y_RNA	1.371	1.70E-03	6.87E-03
	ENSG00000200521.1	chr4	157768013	157768113	-	Y_RNA	1.167	2.37E-03	9.05E-03
	ENSG00000200201.1	chr11	3665164	3665259	-	Y_RNA	-1.563	1.32E-03	5.56E-03
aAccession code from the ‘gene_id’ field for genes from GENCODE and from the ‘db_xref GeneID:’ field for genes from NCBI.
bName from the ‘gene_name’ field for genes from GENCODE and from the ‘gene_id’ field for genes from NCBI.
cThe Log2-transformed fold change for the differential expression
dThe FDR-adjusted P for the fold change
Abbreviations: Padj; adjusted P-value, DE; differentially expressed, Chr; chromosome, FC; fold change
