# Supplementary material for: Expression profiles of small non-coding RNAs in breast cancer tumors characterize clinicopathological features and show prognostic and predictive potential
Source: Sci Rep. 2022 Dec 30;12:22614. doi: 10.1038/s41598-022-26954-w (PMC9803687; doi:10.1038/s41598-022-26954-w)
Supplement: Supplementary file 5 — Supplementary Information 5. [file 41598_2022_26954_MOESM5_ESM.xlsx]

## Sheet: Taul1
Supplementary Table S4. The sncRNAs significantly (Padj<0.01) DE in metastasized BC (M1 at diagnosis, n=8) vs. invasive local BC (n=186).
sncRNA type	Accessiona	Chr.	Start	End	Strand	Nameb	Log2FCc	P	Padjd
snoRNAs	ENSG00000199753.1	chr17	64146083	64146152	+	SNORD104	0.832	7.58E-05	5.65E-03
	ENSG00000275084.3	chr17	2329016	2329213	-	SNORD91B	-0.958	3.67E-06	9.26E-04
	ENSG00000209645.1	chr19	10107651	10107735	+	SNORD105	-0.619	3.74E-05	3.72E-03
	ENSG00000202400.1	chr2	231460371	231460440	-	SNORD82	-0.685	1.12E-04	6.69E-03
miscRNAs	ENSG00000207271.1	chr10	36626015	36626138	-	Y_RNA	2.826	6.21E-06	9.26E-04
aAccession code from the ‘gene_id’ field from GENCODE.
bName from the ‘gene_name’ field from GENCODE.
cThe Log2-transformed fold change for the differential expression.
dThe FDR-adjusted P for the fold change
Abbreviations: Padj; adjusted P-value, DE; differentially expressed, Chr; chromosome, FC; fold change
