# Supplementary material for: Expression profiles of small non-coding RNAs in breast cancer tumors characterize clinicopathological features and show prognostic and predictive potential
Source: Sci Rep. 2022 Dec 30;12:22614. doi: 10.1038/s41598-022-26954-w (PMC9803687; doi:10.1038/s41598-022-26954-w)
Supplement: Supplementary file 6 — Supplementary Information 6. [file 41598_2022_26954_MOESM6_ESM.xlsx]

## Sheet: Taul1
Supplementary Table S5. The sncRNAs significantly (Padj<0.01) DE in ER negative (n=52) vs. ER positive tumors (n=133) in cases with invasive local BC.
sncRNA type	Accessiona	Chr.	Start	End	Strand	Nameb	Log2FCc	P	Padjd
snoRNAs	ENSG00000212296.1	chr5	40832656	40832735	-	SNORD72	0.631	1.37E-07	6.13E-06
	ENSG00000264994.1	chr2	28913664	28913748	+	SNORD92	0.443	4.77E-07	1.71E-05
	ENSG00000221066.1	chr16	70538005	70538098	+	SNORD111	0.868	1.43E-06	3.96E-05
	ENSG00000221740.1	chr7	22856613	22856686	+	SNORD93	0.675	8.46E-06	1.45E-04
	ENSG00000253094.1	chr13	22803145	22803224	+	SNORD36	0.524	8.03E-05	1.15E-03
	ENSG00000200792.1	chr21	32377187	32377322	-	SNORA80A	1.387	1.06E-04	1.35E-03
	ENSG00000221539.1	chr1	28578749	28578822	-	SNORD99	0.474	4.67E-04	4.57E-03
	ENSG00000238317.2	chr2	202293051	202293134	+	SNORD11	0.390	7.29E-04	6.54E-03
	ENSG00000238531.1	chr19	10109757	10109835	+	SNORD105B	0.358	1.12E-03	9.23E-03
	ENSG00000212534.1	chr2	202276431	202276518	+	SNORD70	0.389	1.13E-03	9.23E-03
	ENSG00000221716.1	chrX	54814370	54814497	+	SNORA11	-1.229	1.95E-13	2.33E-11
	ENSG00000199753.1	chr17	64146083	64146152	+	SNORD104	-0.583	1.59E-11	1.43E-09
	ENSG00000272533.1	chr14	103337849	103337974	+	SNORA28	-0.914	3.82E-07	1.52E-05
	ENSG00000206903.1	chr15	65285461	65285591	-	SNORA24B	-0.782	5.75E-07	1.88E-05
	ENSG00000212158.1	chr3	184325696	184325771	+	SNORD66	-0.337	7.31E-07	2.19E-05
	ENSG00000200593.1	chr15	25230838	25230919	+	SNORD115-33	-1.667	1.61E-06	4.05E-05
	ENSG00000199934.1	chr1	85592280	85592356	+	SNORD81	-0.805	1.92E-06	4.05E-05
	ENSG00000207031.1	chr12	56645027	56645101	-	SNORD59A	-0.380	6.57E-06	1.31E-04
	ENSG00000201448.1	chr1	36418450	36418578	-	SNORA63C	-1.335	7.91E-06	1.42E-04
	ENSG00000212452.1	chr3	52692736	52692812	+	SNORD69	-0.295	5.59E-05	8.36E-04
	ENSG00000199961.1	chr17	76561109	76561192	+	SNORD1B	-0.383	8.80E-05	1.21E-03
	ENSG00000207088.1	chr3	129397210	129397348	-	SNORA7B	-0.622	1.09E-04	1.35E-03
	ENSG00000212607.1	chr11	8685439	8685569	+	SNORA3B	-0.573	2.04E-04	2.29E-03
	ENSG00000201907.1	chr15	25239838	25239919	+	SNORD115-38	-1.301	3.35E-04	3.54E-03
	ENSG00000275084.3	chr17	2329016	2329213	-	SNORD91B	-0.304	4.71E-04	4.57E-03
	ENSG00000202023.1	chr7	137287687	137287762	+	SNORD81	-0.903	1.09E-03	9.23E-03
	ENSG00000207313.1	chr12	48667457	48667593	-	SNORA2B	-1.064	1.20E-03	9.55E-03
scaRNAs	ENSG00000251898.1	chr12	6581474	6581609	-	SCARNA11	-0.375	1.56E-04	1.87E-03
snRNAs	ENSG00000199377.1	chr1	44721786	44721902	-	RNU5F-1	2.303	3.61E-09	2.59E-07
	ENSG00000200169.1	chr1	44731055	44731170	-	RNU5D-1	1.469	1.71E-06	4.05E-05
	ENSG00000200795.1	chr12	120293097	120293237	-	RNU4-1	0.765	2.86E-05	4.67E-04
	ENSG00000206585.1	chr1	148038753	148038916	-	RNVU1-7	0.784	4.07E-04	4.17E-03
	ENSG00000252244.1	chr6	149516956	149517017	+	RNU7-3P	2.332	6.12E-17	1.76E-14
	ENSG00000222293.1	chr9	86422938	86423128	-	RNU2-36P	1.707	9.78E-17	1.76E-14
	ENSG00000200972.1	chr1	210374154	210374267	-	RNU5A-8P	1.288	1.69E-04	1.95E-03
miscRNAs	ENSG00000252316.1	chr7	148963315	148963410	+	RNY4	0.844	1.88E-06	4.05E-05
	ENSG00000238711.1	chr1	151439000	151439095	+	RNY4P25	0.915	1.01E-04	1.34E-03
	ENSG00000201470.1	chr2	127798903	127798998	-	RNY4P7	0.531	1.00E-03	8.77E-03
	ENSG00000202198.1	chr6	52995620	52995950	+	7SK	0.907	6.94E-04	6.39E-03
	ENSG00000199990.1	chr5	140711275	140711373	+	VTRNA1-1	0.890	9.23E-09	5.52E-07
	ENSG00000202111.1	chr5	140718925	140719013	+	VTRNA1-2	0.863	2.21E-04	2.41E-03
	ENSG00000201548.1	chr10	88585638	88585733	-	Y_RNA	1.373	7.54E-06	1.42E-04
	ENSG00000201786.1	chr4	153266909	153267010	-	Y_RNA	0.565	5.18E-05	8.09E-04
	ENSG00000201933.1	chr7	43096732	43096844	+	Y_RNA	0.866	6.60E-04	6.24E-03
aAccession code from the ‘gene_id’ field from GENCODE.
bName from the ‘gene_name’ field from GENCODE.
cThe Log2-transformed fold change for the differential expression
dThe FDR-adjusted P for the fold change
Abbreviations: Padj; adjusted P-value, DE; differentially expressed, ER; estrogen receptor, Chr; chromosome, FC; fold change
