# Supplementary material for: Expression profiles of small non-coding RNAs in breast cancer tumors characterize clinicopathological features and show prognostic and predictive potential
Source: Sci Rep. 2022 Dec 30;12:22614. doi: 10.1038/s41598-022-26954-w (PMC9803687; doi:10.1038/s41598-022-26954-w)
Supplement: Supplementary file 7 — Supplementary Information 7. [file 41598_2022_26954_MOESM7_ESM.xlsx]

## Sheet: Taul1
Supplementary Table S6. The sncRNAs significantly (Padj<0.01) DE in PR negative (n=77) vs. PR positive tumors (n=108) in cases with invasive local BC.
sncRNA type	Accessiona	Chr.	Start	End	Strand	Nameb	Log2FCc	P	Padjd
snoRNAs	ENSG00000221066.1	chr16	70538005	70538098	+	SNORD111	0.689	8.20E-05	2.87E-03
	ENSG00000201592.1	chrX	20136306	20136385	-	AL732366.1	0.484	1.54E-04	4.86E-03
	ENSG00000264994.1	chr2	28913664	28913748	+	SNORD92	0.312	1.93E-04	5.52E-03
	ENSG00000212296.1	chr5	40832656	40832735	-	SNORD72	0.410	4.14E-04	8.69E-03
	ENSG00000199753.1	chr17	64146083	64146152	+	SNORD104	-0.373	7.14E-06	5.62E-04
	ENSG00000221491.2	chr12	48654382	48654518	-	SNORA2C	-0.507	2.35E-04	6.18E-03
	ENSG00000221716.1	chrX	54814370	54814497	+	SNORA11	-0.573	3.68E-04	8.28E-03
snRNAs	ENSG00000200169.1	chr1	44731055	44731170	-	RNU5D-1	1.446	7.65E-07	8.89E-05
	ENSG00000199377.1	chr1	44721786	44721902	-	RNU5F-1	1.924	8.46E-07	8.89E-05
	ENSG00000200795.1	chr12	120293097	120293237	-	RNU4-1	0.707	2.73E-05	1.23E-03
	ENSG00000222293.1	chr9	86422938	86423128	-	RNU2-36P	1.417	6.33E-13	2.00E-10
miscRNAs	ENSG00000252316.1	chr7	148963315	148963410	+	RNY4	0.719	1.19E-05	7.47E-04
	ENSG00000199990.1	chr5	140711275	140711373	+	VTRNA1-1	0.538	2.90E-04	7.04E-03
	ENSG00000201548.1	chr10	88585638	88585733	-	Y_RNA	1.203	7.66E-05	2.87E-03
aAccession code from the ‘gene_id’ field from GENCODE.
bName from the ‘gene_name’ field from GENCODE.
cThe Log2-transformed fold change for the differential expression.
dThe FDR-adjusted P for the fold change
Abbreviations: Padj; adjusted P-value, DE; differentially expressed, PR; progesterone receptor, Chr; chromosome, FC; fold change
