# Supplementary material for: Expression profiles of small non-coding RNAs in breast cancer tumors characterize clinicopathological features and show prognostic and predictive potential
Source: Sci Rep. 2022 Dec 30;12:22614. doi: 10.1038/s41598-022-26954-w (PMC9803687; doi:10.1038/s41598-022-26954-w)
Supplement: Supplementary file 8 — Supplementary Information 8. [file 41598_2022_26954_MOESM8_ESM.xlsx]

## Sheet: Taul1
Supplementary Table S7. The sncRNAs significantly (Padj<0.01) DE in grade III tumors (n=66) vs. grade I (n=31), and vs. grade II tumors (n=89) in cases with invasive local BC. The DE genes are also shown from the analysis adjusted by ER status.
sncRNA type	Accessiona	Chr.	Start	End	Nameb	Grade III vs. grade I				Grade III vs. grade II				Grade III vs. grade I,				Grade III vs. grade II,
														adjusted by ER status				adjusted by ER status
						Log2FCc	P	Padjd		Log2FCc	P	Padjd		Log2FCc	P	Padjd		Log2FCc	P	Padjd
snoRNAs	ENSG00000201592.1	chrX	20136306	20136385	AL732366.1	1.023	4.73E-10	5.17E-08		0.593	2.28E-06	5.70E-05		1.091	4.01E-09	1.11E-06		0.652	5.86E-06	7.71E-04
	109623480	chr8	103308978	103309081	SNORD173	1.677	1.45E-08	1.03E-06		1.180	1.25E-06	3.78E-05		1.669	8.06E-08	7.41E-06		1.160	9.91E-06	7.71E-04
	ENSG00000253094.1	chr13	22803145	22803224	SNORD36	0.754	4.84E-06	2.16E-04		0.493	7.91E-05	1.47E-03		0.610	1.08E-03	1.76E-02		0.371	9.93E-03	ns
	ENSG00000221066.1	chr16	70538005	70538098	SNORD111	0.913	5.14E-05	1.41E-03		0.747	1.30E-05	2.99E-04		0.596	1.80E-02	ns		0.460	2.24E-02	ns
	ENSG00000264994.1	chr2	28913664	28913748	SNORD92	0.468	6.50E-05	1.55E-03		0.335	1.35E-04	2.18E-03		0.259	ns	ns		0.155	ns	ns
	ENSG00000212296.1	chr5	40832656	40832735	SNORD72	0.614	1.15E-04	2.28E-03		0.383	1.39E-03	1.24E-02		0.279	ns	ns		0.103	ns	ns
	ENSG00000221539.1	chr1	28578749	28578822	SNORD99	0.639	1.24E-04	2.33E-03		0.446	4.95E-04	6.19E-03		0.501	8.34E-03	ns		0.322	3.15E-02	ns
	ENSG00000209702.1	chr19	12706449	12706518	SNORD41	0.833	2.53E-04	4.31E-03		0.590	1.10E-03	1.04E-02		1.138	3.77E-06	2.08E-04		0.852	2.17E-05	1.20E-03
	ENSG00000212534.1	chr2	202276431	202276518	SNORD70	0.549	3.99E-04	5.70E-03		0.358	1.94E-03	1.67E-02		0.435	1.48E-02	ns		0.256	ns	ns
	ENSG00000207493.1	chr16	58548499	58548633	SNORA46	0.744	6.39E-04	8.15E-03		0.285	ns	ns		0.782	1.45E-03	2.10E-02		0.310	ns	ns
	ENSG00000207523.1	chr1	92840719	92840851	SNORA66	0.824	7.69E-04	9.47E-03		0.284	ns	ns		0.165	ns	ns		0.700	8.66E-03	ns
	ENSG00000206630.1	chr16	2155023	2155105	SNORD60	0.428	1.82E-03	1.75E-02		0.220	3.45E-02	ns		0.570	2.51E-04	7.54E-03		0.339	4.92E-03	ns
	ENSG00000238317.2	chr2	202293051	202293134	SNORD11	0.441	2.89E-03	2.46E-02		0.448	5.66E-05	1.20E-03		0.345	4.15E-02	ns		0.366	5.71E-03	ns
	ENSG00000281910.1	chr16	58559796	58559931	SNORA50A	0.514	4.75E-03	3.43E-02		0.082	ns	ns		0.738	2.73E-04	7.54E-03		0.265	ns	ns
	ENSG00000221514.1	chr16	70529509	70529588	SNORD111B	0.291	5.28E-03	3.43E-02		0.264	7.89E-04	8.34E-03		0.242	4.46E-02	ns		0.223	1.70E-02	ns
	ENSG00000202023.1	chr7	137287687	137287762	SNORD81	-1.640	5.80E-10	5.17E-08		-1.175	1.15E-07	4.51E-06		-1.603	1.32E-08	1.82E-06		-1.140	7.88E-07	2.18E-04
	ENSG00000199934.1	chr1	85592280	85592356	SNORD81	-0.993	1.47E-07	7.48E-06		-0.735	1.37E-06	3.78E-05		-0.775	3.03E-04	7.60E-03		-0.542	1.91E-03	3.30E-02
	ENSG00000212158.1	chr3	184325696	184325771	SNORD66	-0.399	7.17E-06	2.84E-04		-0.240	3.43E-04	4.49E-03		-0.267	8.39E-03	ns		-0.135	ns	ns
	ENSG00000212452.1	chr3	52692736	52692812	SNORD69	-0.404	1.61E-05	5.53E-04		-0.276	9.17E-05	1.58E-03		-0.320	2.99E-03	3.59E-02		-0.210	1.14E-02	ns
	ENSG00000221716.1	chrX	54814370	54814497	SNORA11	-0.835	3.11E-05	9.24E-04		-1.084	3.41E-12	3.12E-10		-0.403	ns	ns		-0.699	1.37E-04	5.40E-03
	692200	chr1	30968163	30968237	SNORD103C	-0.481	5.94E-05	1.52E-03		-0.197	3.00E-02	ns		-0.392	4.41E-03	4.68E-02		-0.125	ns	ns
	ENSG00000275084.3	chr17	2329016	2329213	SNORD91B	-0.428	1.02E-04	2.15E-03		-0.149	ns	ns		-0.307	1.63E-02	ns		-0.048	ns	ns
	ENSG00000207031.1	chr12	56645027	56645101	SNORD59A	-0.388	3.72E-04	5.53E-03		-0.298	3.17E-04	4.49E-03		-0.238	ns	ns		-0.176	ns	ns
	ENSG00000201557.1	chr14	100972670	100972741	SNORD114-15	-0.748	4.48E-04	6.15E-03		-0.449	7.85E-03	4.80E-02		-0.899	1.46E-04	5.78E-03		-0.566	2.56E-03	3.93E-02
	ENSG00000272344.1	chr14	100981975	100982046	SNORD114-21	-0.719	5.37E-04	7.10E-03		-0.533	1.07E-03	1.04E-02		-0.798	5.96E-04	1.18E-02		-0.594	1.38E-03	2.72E-02
	ENSG00000201448.1	chr1	36418450	36418578	SNORA63C	-0.862	1.64E-03	1.62E-02		-0.805	6.32E-04	7.11E-03		-0.439	ns	ns		-0.424	ns	ns
	ENSG00000201950.1	chr14	100945649	100945720	SNORD113-9	-0.640	2.17E-03	1.99E-02		-0.440	7.62E-03	4.80E-02		-0.864	1.94E-04	6.68E-03		-0.607	1.09E-03	2.32E-02
	ENSG00000199753.1	chr17	64146083	64146152	SNORD104	-0.325	5.11E-03	3.43E-02		-0.457	1.69E-07	5.83E-06		-0.043	ns	ns		-0.216	3.25E-02	ns
	ENSG00000212232.1	chr20	17962710	17962946	SNORD17	-0.309	7.03E-03	3.86E-02		-0.296	6.46E-04	7.11E-03		-0.299	2.35E-02	ns		-0.288	4.92E-03	ns
	ENSG00000206903.1	chr15	65285461	65285591	SNORA24B	-0.429	2.41E-02	ns		-0.509	5.93E-04	7.09E-03		-0.084	ns	ns		-0.220	ns	ns
scaRNAs	ENSG00000249784.1	chr4	1974636	1974760	SCARNA22	1.158	7.81E-05	1.74E-03		0.591	2.54E-02	ns		1.042	3.86E-04	8.88E-03		0.470	3.48E-02	ns
snRNAs	ENSG00000200169.1	chr1	44731055	44731170	RNU5D-1	1.642	1.09E-07	6.51E-06		1.445	1.15E-08	7.91E-07		1.280	4.82E-05	2.22E-03		1.055	6.99E-05	3.21E-03
	ENSG00000199377.1	chr1	44721786	44721902	RNU5F-1	1.237	3.07E-04	4.82E-03		1.570	9.25E-08	4.24E-06		0.523	ns	ns		0.774	3.00E-02	ns
	ENSG00000200795.1	chr12	120293097	120293237	RNU4-1	0.777	3.11E-04	4.82E-03		0.486	4.30E-03	3.04E-02		0.408	9.84E-02	ns		0.153	ns	ns
	ENSG00000222293.1	chr9	86422938	86423128	RNU2-36P	1.932	4.78E-17	1.71E-14		1.499	2.90E-16	7.97E-14		1.300	2.13E-07	1.47E-05		0.886	1.12E-05	7.71E-04
	ENSG00000252244.1	chr6	149516956	149517017	RNU7-3P	1.881	2.86E-10	5.11E-08		1.756	1.03E-12	1.41E-10		0.927	3.19E-03	3.66E-02		0.714	6.73E-03	ns
miscRNAs	ENSG00000238711.1	chr1	151439000	151439095	RNY4P25	0.501	ns	ns		0.814	2.03E-04	3.10E-03		0.117	ns	ns		0.472	ns	ns
	ENSG00000199990.1	chr5	140711275	140711373	VTRNA1-1	0.816	1.71E-05	5.53E-04		0.822	2.02E-08	1.11E-06		0.462	3.13E-02	ns		0.503	3.39E-03	4.76E-02
	ENSG00000201548.1	chr10	88585638	88585733	Y_RNA	0.549	ns	ns		0.954	3.42E-04	4.49E-03		-0.013	ns	ns		0.422	ns	ns
aAccession code from the ‘gene_id’ field for genes from GENCODE and from the ‘db_xref GeneID:’ field for genes from NCBI.
bName from the ‘gene_name’ field for genes from GENCODE and from the ‘gene_id’ field for genes from NCBI.
cThe Log2-transformed fold change for the differential expression
dThe FDR-adjusted P for the fold change
Abbreviations: Padj; adjusted P-value, DE; differentially expressed, ER; estrogen receptor, Chr; chromosome, FC; fold change
