# Supplementary material for: Expression profiles of small non-coding RNAs in breast cancer tumors characterize clinicopathological features and show prognostic and predictive potential
Source: Sci Rep. 2022 Dec 30;12:22614. doi: 10.1038/s41598-022-26954-w (PMC9803687; doi:10.1038/s41598-022-26954-w)
Supplement: Supplementary file 9 — Supplementary Information 9. [file 41598_2022_26954_MOESM9_ESM.xlsx]

## Sheet: Taul1
Supplementary Table S8. The sncRNAs significantly (Padj<0.01) DE in TNBC (n=33) vs. luminal BC (n=133) in cases with invasive local BC.
sncRNA type	Accessiona	Chr.	Start	End	Strand	Nameb	Log2FCc	P	Padjd
snoRNAs	ENSG00000264994.1	chr2	28913664	28913748	+	SNORD92	0.578	6.89E-09	3.74E-07
	ENSG00000212296.1	chr5	40832656	40832735	-	SNORD72	0.743	3.92E-08	1.66E-06
	ENSG00000221740.1	chr7	22856613	22856686	+	SNORD93	0.835	1.17E-06	3.70E-05
	ENSG00000253094.1	chr13	22803145	22803224	+	SNORD36	0.683	4.46E-06	1.06E-04
	ENSG00000238344.1	chr14	20326450	20326526	-	SNORD126	0.467	1.84E-05	3.33E-04
	ENSG00000200792.1	chr21	32377187	32377322	-	SNORA80A	1.421	2.19E-05	3.76E-04
	ENSG00000221539.1	chr1	28578749	28578822	-	SNORD99	0.623	5.26E-05	7.14E-04
	ENSG00000221066.1	chr16	70538005	70538098	+	SNORD111	0.793	7.96E-05	9.98E-04
	ENSG00000238531.1	chr19	10109757	10109835	+	SNORD105B	0.479	1.43E-04	1.65E-03
	ENSG00000238317.2	chr2	202293051	202293134	+	SNORD11	0.478	2.18E-04	2.30E-03
	ENSG00000212534.1	chr2	202276431	202276518	+	SNORD70	0.447	1.18E-03	8.96E-03
	ENSG00000199753.1	chr17	64146083	64146152	+	SNORD104	-0.728	1.96E-13	2.48E-11
	ENSG00000221716.1	chrX	54814370	54814497	+	SNORA11	-1.382	1.00E-12	9.51E-11
	ENSG00000200593.1	chr15	25230838	25230919	+	SNORD115-33	-1.965	1.14E-08	5.43E-07
	ENSG00000206903.1	chr15	65285461	65285591	-	SNORA24B	-0.886	1.04E-06	3.58E-05
	ENSG00000199934.1	chr1	85592280	85592356	+	SNORD81	-0.932	1.61E-06	4.71E-05
	ENSG00000200503.1	chr15	25178738	25178819	+	SNORD115-5	-1.546	2.14E-06	5.81E-05
	ENSG00000272533.1	chr14	103337849	103337974	+	SNORA28	-0.935	6.56E-06	1.37E-04
	ENSG00000207031.1	chr12	56645027	56645101	-	SNORD59A	-0.445	6.83E-06	1.37E-04
	ENSG00000212158.1	chr3	184325696	184325771	+	SNORD66	-0.351	1.32E-05	2.51E-04
	ENSG00000200949.1	chr15	25228967	25229048	+	SNORD115-32	-1.329	2.27E-05	3.76E-04
	ENSG00000212607.1	chr11	8685439	8685569	+	SNORA3B	-0.721	4.54E-05	6.42E-04
	ENSG00000202023.1	chr7	137287687	137287762	+	SNORD81	-1.181	4.56E-05	6.42E-04
	ENSG00000201448.1	chr1	36418450	36418578	-	SNORA63C	-1.287	7.24E-05	9.48E-04
	ENSG00000201907.1	chr15	25239838	25239919	+	SNORD115-38	-1.391	8.24E-05	9.98E-04
	ENSG00000200757.1	chr15	25199448	25199529	+	SNORD115-16	-1.344	1.56E-04	1.70E-03
	ENSG00000238793.1	chr17	40027542	40027645	-	SNORD124	-0.801	1.57E-04	1.70E-03
	ENSG00000223224.1	chr16	71758402	71758487	-	SNORD71	-0.311	2.60E-04	2.53E-03
	ENSG00000212452.1	chr3	52692736	52692812	+	SNORD69	-0.314	2.86E-04	2.72E-03
	ENSG00000201943.1	chr15	25187536	25187616	+	SNORD115-10	-1.155	3.44E-04	3.19E-03
	ENSG00000199961.1	chr17	76561109	76561192	+	SNORD1B	-0.410	3.54E-04	3.20E-03
	ENSG00000207313.1	chr12	48667457	48667593	-	SNORA2B	-1.107	7.78E-04	6.72E-03
	ENSG00000221491.2	chr12	48654382	48654518	-	SNORA2C	-0.593	8.39E-04	6.93E-03
	ENSG00000201679.1	chr15	25197576	25197656	+	SNORD115-15	-1.091	9.17E-04	7.36E-03
	ENSG00000207088.1	chr3	129397210	129397348	-	SNORA7B	-0.605	1.17E-03	8.96E-03
scaRNAs	ENSG00000251898.1	chr12	6581474	6581609	-	SCARNA11	-0.402	5.76E-04	5.09E-03
snRNAs	ENSG00000199377.1	chr1	44721786	44721902	-	RNU5F-1	2.156	3.10E-09	1.96E-07
	ENSG00000200169.1	chr1	44731055	44731170	-	RNU5D-1	1.459	3.48E-06	8.82E-05
	ENSG00000252244.1	chr6	149516956	149517017	+	RNU7-3P	2.488	9.30E-19	3.54E-16
	ENSG00000222293.1	chr9	86422938	86423128	-	RNU2-36P	1.945	2.20E-18	4.17E-16
	ENSG00000200972.1	chr1	210374154	210374267	-	RNU5A-8P	1.235	2.28E-04	2.35E-03
	ENSG00000199325.1	chr11	66614964	66615090	-	RNU4-39P	-1.095	8.36E-04	6.93E-03
miscRNAs	ENSG00000252316.1	chr7	148963315	148963410	+	RNY4	0.808	8.41E-05	9.98E-04
	ENSG00000201098.1	chr7	148987136	148987248	-	RNY1	0.456	9.30E-04	7.36E-03
	ENSG00000238711.1	chr1	151439000	151439095	+	RNY4P25	1.023	3.10E-05	4.89E-04
	ENSG00000202198.1	chr6	52995620	52995950	+	7SK	1.006	2.36E-04	2.36E-03
	ENSG00000199990.1	chr5	140711275	140711373	+	VTRNA1-1	1.092	2.73E-10	2.08E-08
	ENSG00000202111.1	chr5	140718925	140719013	+	VTRNA1-2	1.034	3.22E-05	4.89E-04
	ENSG00000201548.1	chr10	88585638	88585733	-	Y_RNA	1.491	4.70E-07	1.79E-05
aAccession code from the ‘gene_id’ field from GENCODE.
bName from the ‘gene_name’ field from GENCODE.
cThe Log2-transformed fold change for the differential expression
dThe FDR-adjusted P for the fold change
Abbreviations: Padj; adjusted P-value, DE; differentially expressed, TNBC; triple-negative breast cancer, Chr; chromosome, FC; fold change
