# Supplementary material for: Expression profiles of small non-coding RNAs in breast cancer tumors characterize clinicopathological features and show prognostic and predictive potential
Source: Sci Rep. 2022 Dec 30;12:22614. doi: 10.1038/s41598-022-26954-w (PMC9803687; doi:10.1038/s41598-022-26954-w)
Supplement: Supplementary file 10 — Supplementary Information 10. [file 41598_2022_26954_MOESM10_ESM.xlsx]

## Sheet: All
Supplementary Table S9. The sncRNAs significantly associated (Overall P<0.05 and Q4 P<0.05) with patient outcome in the Cox multivariate analysis in the invasive cases with local disease.
Accessiona	Nameb	Chr.	Start	End	Strand	Survival type	Poverallc	Padjd	Pe				HR (CI 95%)f				n (total 174)
									Q2	Q3	Q4		Q2	Q3	Q4		Q1	Q2	Q3	Q4
ENSG00000199934.1	SNORD81	chr1	85592280	85592356	+	RFS	0.0428	0.1010	0.0576	0.0060	0.0006		0.54 (0.29-1.02)	0.41 (0.22-0.77)	0.29 (0.14-0.59)		44	44	42	44
						RFS (Qlo vs. Qo)	0.0126	0.1409	NA	NA	0.0034		NA	NA	0.49 (0.30-0.79)		44	130
						BCSS	0.0167	0.1010	0.4157	0.0333	0.0011		0.76 (0.39-1.48)	0.47 (0.23-0.94)	0.23 (0.10-0.56)		44	44	42	44
						BCSS (Qo vs. Qhi)	0.0066	0.1330	NA	NA	0.0124		NA	NA	0.40 (0.19-0.82)		130			44
ENSG00000207351.1	Y_RNA	chr3	184086791	184086903	-	RFS	0.0446	0.1010	NA	0.2133	0.0075		NA	1.49 (0.79-2.81)	2.12 (1.22-3.67)		116	0	28	30
						RFS (Qlo vs. Qo)	0.0200	0.1499	NA	NA	0.0126		NA	NA	1.81 (1.14-2.89)		116	58
						BCSS	0.0235	0.1010	NA	0.0372	0.0061		NA	2.00 (1.04-3.82)	2.44 (1.29-4.62)		116	0	28	30
						BCSS (Qlo vs Qo)	0.0088	0.1409	NA	NA	0.0027		NA	NA	2.20 (1.31-3.69)		116	58
ENSG00000202023.1	SNORD81	chr7	137287687	137287762	+	RFS	0.0349	0.1010	0.9180	0.0413	0.0131		1.03 (0.57-1.86)	0.50 (0.26-0.97)	0.40 (0.19-0.82)		44	43	44	43
						RFS (median)	0.0052	0.1317	NA	NA	0.0008		NA	NA	0.45 (0.28-0.71)		87			87
						BCSS	0.0498	0.1010	0.5626	0.0312	0.0090		0.82 (0.42-1.61)	0.44 (0.21-0.93)	0.34 (0.15-0.76)		44	43	44	43
						BCSS (median)	0.0056	0.1317	NA	NA	0.0009		NA	NA	0.41 (0.24-0.70)		87			87
ENSG00000201820.1	Y_RNA	chr14	51253933	51254023	-	BCSS	0.0121	0.1010	0.3958	0.0873	0.0004		0.75 (0.39-1.44)	0.56 (0.28-1.09)	0.19 (0.07-0.47)		68	35	36	35
						BCSS (Qo vs. Qhi)	0.0022	0.1330	NA	NA	0.0016		NA	NA	0.24 (0.10-0.58)		139			35
						OS	0.0213	0.1010	0.2265	0.0230	0.0019		0.75 (0.47-1.20)	0.56 (0.34-0.92)	0.44 (0.27-0.74)		68	35	36	35
						OS (Qo vs. Qhi)	0.0155	0.1330	NA	NA	0.0181		NA	NA	0.57 (0.36-0.91)		139			35
ENSG00000202314.1	SNORD6	chr11	93731502	93731574	-	RFS	0.0486	0.1010	0.9178	0.9290	0.0189		0.97 (0.54-1.73)	1.03 (0.57-1.86)	0.43 (0.22-0.87)		45	42	41	46
						RFS (Qo vs. Qhi)	0.0109	0.1330	NA	NA	0.0098		NA	NA	0.43 (0.23-0.82)		128			46
ENSG00000202058.1	RN7SKP80	chr22	42565048	42565330	-	RFS	0.0434	0.1010	0.5398	0.3029	0.0007		0.81 (0.41-1.59)	1.43 (0.73-2.81)	2.89 (1.56-5.34)		74	34	33	33
						RFS (Qo vs. Qhi)	0.0087	0.1330	NA	NA	0.0003		NA	NA	2.75 (1.59-4.75)		141			33
ENSG00000264940.4	SNORD3C	chr17	19189665	19190245	-	RFS	0.0469	0.1010	0.1348	0.0088	0.0054		1.73 (0.84-3.53)	2.46 (1.25-4.84)	2.57 (1.32-5.00)		46	43	39	46
						RFS (median)	0.0103	0.1317	NA	NA	0.0051		NA	NA	1.94 (1.22-3.08)		89			85
109623480	SNORD173	chr8	103308978	103309081	+	BCSS	0.0331	0.1010	0.2034	0.1136	0.0027		1.65 (0.76-3.59)	1.77 (0.87-3.59)	3.12 (1.48-6.56)		57	41	38	38
						BCSS (Qo vs. Qhi)	0.1198	1.1404	NA	NA	0.0093		NA	NA	2.26 (1.22-4.17		136			38
ENSG00000252759.1	Y_RNA	chr2	200863152	200863247	-	BCSS	0.0345	0.1010	0.1475	0.4911	0.0029		0.60 (0.31-1.19)	0.78 (0.38-1.58)	0.30 (0.14-0.66)		72	35	33	34
						BCSS (Qo vs. Qhi)	0.0141	0.1330	NA	NA	0.0156		NA	NA	0.39 (0.19-0.84)		140			34
ENSG00000206947.1	SNORA20B	chr7	39329003	39329134	-	OS	0.0259	0.1010	0.2511	0.8098	0.0062		1.32 (0.82-2.13)	1.07 (0.63-1.82)	1.97 (1.21-3.19)		72	36	33	33
						OS (Qo vs. Qhi)	0.0034	0.1330	NA	NA	0.0066		NA	NA	1.84 (1.18-2.85)		141			33
Clinical data (histology, tumor size, grade, age at diagnosis, nodal, ER, PR, and Her2 status) and treatment data (radiation, adjuvant chemo- and hormone therapy) were included in the analysis in addition to the sncRNA expression levels.
Statistically significant associations (P<0.05) are shown in bold.
aAccession code from the ‘gene_id’ field for genes from GENCODE and from the ‘db_xref GeneID:’ field for genes from NCBI.
bName from the ‘gene_name’ field for genes from GENCODE and from the ‘gene_id’ field for genes from NCBI.
cThe overall P-value for the significance of difference in patient outcome between sncRNA quartiles calculated using the Cox proportional hazards model.
dThe FDR-adjusted overall P-value (POverall).
eThe P-value for the significance of difference in patient outcome between sncRNA quartile compared to Q1 calculated using the Cox proportional hazards model.
fFor a given survival type, the HR and 95% CI of BC recurrence (RFS), death due to breast cancer (BCSS), and death due to any cause (OS) calculated using the Cox proportional hazards model.
Abbreviations: Chr; chromosome, Padj; adjusted P-value, HR; hazard ratio, CI; confidence interval, ER; estrogen receptor, PR; progesterone receptor, RFS; relapse-free survival, BCSS; breast cancer-specific survival, OS; overall survival, NA; Not applicable.
