# Supplementary material for: Expression profiles of small non-coding RNAs in breast cancer tumors characterize clinicopathological features and show prognostic and predictive potential
Source: Sci Rep. 2022 Dec 30;12:22614. doi: 10.1038/s41598-022-26954-w (PMC9803687; doi:10.1038/s41598-022-26954-w)
Supplement: Supplementary file 11 — Supplementary Information 11. [file 41598_2022_26954_MOESM11_ESM.xlsx]

## Sheet: ER+
Supplementary Table S10. The sncRNAs significantly associated (Overall P<0.05 and Q4 P<0.05) with patient outcome in the Cox multivariate analysis in the ER positive cases (with invasive local disease).
Accessiona	Nameb	Chr.	Start	End	Strand	Survival type	Poverallc	Padjd	Pe				HR (CI 95%)f				n (total 123)
									Q2	Q3	Q4		Q2	Q3	Q4		Q1	Q2	Q3	Q4
ENSG00000201933.1	Y_RNA	chr7	43096732	43096844	+	RFS	0.0266	0.0823	0.1860	0.7759	0.0021		1.80 (0.75-4.32)	1.15 (0.45-2.93)	3.55 (1.58-7.96)		67	21	18	17
						RFS (Qo vs. Qhi)	0.0037	0.0903	NA	NA	0.0004		NA	NA	5.00 (2.04-12.24)		106			17
						BCSS	0.0384	0.0827	0.3370	0.8954	0.0006		1.69 (0.58-4.96)	1.08 (0.35-3.28)	5.66 (2.10-15.25)		67	21	18	17
						BCSS (Qo vs. Qhi)	0.0049	0.0932	NA	NA	0.0007		NA	NA	5.29 (2.02-13.88)		106			17
						OS	0.0312	0.0823	0.9476	0.6823	0.0020		1.02 (0.57-1.84)	0.87 (0.45-1.69)	2.56 (1.41-4.64)		67	21	18	17
						OS (Qo vs. Qhi)	0.0030	0.0903	NA	NA	0.0011		NA	NA	2.60 (1.47-4.60)		106			17
ENSG00000201820.1	Y_RNA	chr14	51253933	51254023	-	RFS	0.0487	0.0832	0.2088	0.8757	0.0063		0.60 (0.27-1.33)	1.06 (0.50-2.23)	0.27 (0.11-0.69)		51	25	24	23
						RFS (Qo vs. Qhi)	0.0091	0.0956	NA	NA	0.0093		NA	NA	0.31 (0.13-0.75)		100			23
						BCSS	0.0103	0.0823	0.2419	0.7173	0.0015		0.60 (0.25-1.42)	0.85 (0.36-2.01)	0.12 (0.03-0.45		51	25	24	23
						BCSS (Qo vs. Qhi)	0.0035	0.0903	NA	NA	0.0010		NA	NA	0.11 (0.03-0.41)		100			23
ENSG00000221066.1	SNORD111	chr16	70538005	70538098	+	RFS	0.0260	0.0823	0.4377	0.6300	0.0033		1.39 (0.61-3.16)	1.22 (0.54-2.73)	4.05 (1.60-10.30)		38	31	29	25
						RFS (Qo vs. Qhi)	0.0544	0.1296	NA	NA	0.0020		NA	NA	3.31 (1.55-7.06)		98			25
						BCSS	0.0167	0.0823	0.7091	0.9150	0.0034		1.20 (0.46-3.17)	1.05 (0.42-2.64)	4.65 (1.67-13.01)		38	31	29	25
						BCSS (Qo vs. Qhi)	0.0015	0.0903	NA	NA	0.0009		NA	NA	4.27 (1.82-10.05)		98			25
109623480	SNORD173	chr8	103308978	103309081	+	RFS	0.0257	0.0823	0.3425	0.9524	0.0064		0.66 (0.28-1.56)	0.98 (0.47-2.02)	3.14 (1.38-7.14)		46	31	28	18
						RFS (Qo vs. Qhi)	0.0255	0.1039	NA	NA	0.0006		NA	NA	3.63 (1.74-7.56)		105			18
						BCSS	0.0221	0.0823	0.8825	0.8882	0.0041		0.93 (0.36-2.42)	0.94 (0.40-2.21)	3.83 (1.53-9.60)		46	31	28	18
						BCSS (Qo vs. Qhi)	0.0325	0.1039	NA	NA	0.0008		NA	NA	3.99 (1.78-8.93)		105			18
ENSG00000252010.1	SCARNA5	chr2	233275727	233276002	+	RFS	0.0006	0.0161	0.8759	0.0598	0.0462		1.10 (0.33-3.70)	2.89 (0.96-8.75)	3.04 (1.02-9.08)		26	30	32	35
						RFS (median)	3.86e-05	0.0051	NA	NA	0.0027		NA	NA	2.79 (1.43-5.44)		56			67
ENSG00000202314.1	SNORD6	chr11	93731502	93731574	-	RFS	0.0009	0.0182	0.2485	0.4613	0.0125		0.66 (0.33-1.33)	0.77 (0.38-1.56)	0.24 (0.08-0.74)		35	29	32	27
						RFS (Qo vs. Qhi)	9.39e-05	0.0143	NA	NA	0.0261		NA	NA	0.30 (0.11-0.87)		96			27
ENSG00000200211.1	RNY4P27	chr13	95336106	95336201	-	RFS	0.0302	0.0823	0.0285	0.0185	0.0181		0.41 (0.18-0.91)	0.38 (0.17-0.85)	0.38 (0.17-0.85)		35	31	30	27
						RFS (Qlo vs. Qo)	0.0029	0.1028	NA	NA	0.0020		NA	NA	0.39 (0.21-0.71)		35	88
ENSG00000272474.1	SNORD113-5	chr14	100938187	100938264	+	RFS	0.0254	0.0823	0.8229	0.0322	0.1563		1.09 (0.53-2.24)	0.37 (0.15-0.92)	0.55 (0.24-1.25)		44	28	25	26
						RFS (median)	0.0099	0.1215	NA	NA	0.0135		NA	NA	0.49 (0.27-0.86)		63			60
ENSG00000201592.1	AL732366.1	chrX	20136306	20136385	-	RFS	0.0297	0.0823	0.9911	0.4982	0.0060		1.00 (0.45-2.20)	1.34 (0.58-3.10)	3.47 (1.43-8.42)		36	35	27	25
						RFS (Qo vs. Qhi)	0.0507	0.1264	NA	NA	0.0029		NA	NA	3.19 (1.49-6.85)		98			25
ENSG00000238531.1	SNORD105B	chr19	10109757	10109835	+	RFS	0.0495	0.0834	0.9251	0.0947	0.0110		1.04 (0.44-2.50)	2.01 (0.89-4.56)	2.80 (1.27-6.18)		41	26	30	26
						RFS (median)	0.0276	0.1215	NA	NA	0.0071		NA	NA	2.32 (1.26-4.29)		67			56
ENSG00000202023.1	SNORD81	chr7	137287687	137287762	+	RFS	0.0443	0.0832	0.5137	0.6554	0.0111		0.78 (0.37-1.64)	0.83 (0.36-1.90)	0.33 (0.14-0.77)		29	30	28	36
						RFS (Qo vs. Qhi)	0.0182	0.0956	NA	NA	0.0118		NA	NA	0.38 (0.18-0.81)		87			36
ENSG00000199245.1	Y_RNA	chr12	88430442	88430550	+	RFS	0.0480	0.0832	0.0438	0.3485	0.0313		0.41 (0.17-0.98)	0.71 (0.35-1.44)	0.36 (0.15-0.91)		52	24	22	25
						RFS (Qo vs. Qhi)	0.0361	0.1075	NA	NA	0.0948		NA	NA	0.47 (0.19-1.14)		98			25
ENSG00000239112.1	SNORD123	chr5	9548836	9548905	+	RFS	0.0237	0.0823	0.0065	0.0244	0.0342		0.29 (0.12-0.71)	0.43 (0.21-0.90	0.41 (0.18-0.94)		28	29	37	29
						RFS (Qlo vs. Qo)	0.0099	0.1028	NA	NA	0.0022		NA	NA	0.38 (0.21-0.71)		28	95
ENSG00000239149.1	SNORA59A	chr1	12507246	12507397	+	BCSS	0.0028	0.0416	0.0770	0.8629	0.0003		2.50 (0.91-6.93)	1.08 (0.45-2.60)	5.90 (2.27-15.32)		50	20	33	20
						BCSS (Qo vs. Qhi)	0.0324	0.1039	NA	NA	0.0004		NA	NA	4.65 (1.98-10.91)		103			20
ENSG00000201240.1	SNORD114-9	chr14	100966029	100966100	+	BCSS	0.0173	0.0823	0.5490	0.1115	0.0290		1.31 (0.54-3.15)	0.41 (0.14-1.23)	0.30 (0.10-0.89)		31	29	27	36
						BCSS (median)	0.0019	0.0833	NA	NA	0.0029		NA	NA	0.30 (0.14-0.66)		60			63
ENSG00000238317.2	SNORD11	chr2	202293051	202293134	+	BCSS	0.0127	0.0823	0.0243	0.0113	0.7648		3.15 (1.16-8.54)	3.92 (1.36-11.28)	1.21 (0.34-4.28)		35	34	28	26
						BCSS (Qlo vs. Qo)	0.0087	0.1028	NA	NA	0.0348		NA	NA	2.62 (1.07-6.43)		35	88
ENSG00000200169.1	RNU5D-1	chr1	44731055	44731170	-	BCSS	0.0269	0.0823	0.2799	0.8916	0.0043		0.57 (0.20-1.59)	0.94 (0.38-2.34)	3.81 (1.52-9.53)		60	24	26	13
						BCSS (Qo vs. Qhi)	0.0042	0.0903	NA	NA	0.0011		NA	NA	4.23 (1.78-10.01)		110			13
ENSG00000212158.1	SNORD66	chr3	184325696	184325771	+	BCSS	0.0160	0.0823	0.0018	0.0023	0.0127		0.15 (0.05-0.50)	0.21 (0.08-0.57)	0.26 (0.09-0.75)		20	26	38	39
						BCSS (Qlo vs. Qo)	0.0111	0.1028	NA	NA	0.0006		NA	NA	0.21 (0.08-0.51)		20	103
ENSG00000201098.1	RNY1	chr7	148987136	148987248	-	BCSS	0.0445	0.0832	0.0454	0.5293	0.0330		0.41 (0.17-0.98)	0.78 (0.35-1.71)	0.25 (0.07-0.90)		36	31	32	24
						BCSS (Qo vs. Qhi)	0.0518	0.1269	NA	NA	0.0880		NA	NA	0.35 (0.10-1.17)		99			24
Clinical data (histology, tumor size, grade, age at diagnosis, nodal, PR, and Her2 status) and treatment data (radiation, adjuvant chemo- and hormone therapy) were included in the analysis in addition to the sncRNA expression levels.
Statistically significant associations (P<0.05) are shown in bold.
aAccession code from the ‘gene_id’ field for genes from GENCODE and from the ‘db_xref GeneID:’ field for genes from NCBI.
bName from the ‘gene_name’ field for genes from GENCODE and from the ‘gene_id’ field for genes from NCBI.
cThe overall P-value for the significance of difference in patient outcome between sncRNA quartiles calculated using the Cox proportional hazards model.
dThe FDR-adjusted overall P-value (POverall).
eThe P-value for the significance of difference in patient outcome between sncRNA quartile compared to Q1 calculated using the Cox proportional hazards model.
fFor a given survival type, the HR and 95% CI of BC recurrence (RFS), death due to breast cancer (BCSS), and death due to any cause (OS) calculated using the Cox proportional hazards model.
Abbreviations: Chr; chromosome, Padj; adjusted P-value, HR; hazard ratio, CI; confidence interval, ER; estrogen receptor, PR; progesterone receptor, RFS; relapse-free survival, BCSS; breast cancer-specific survival, OS; overall survival, NA; Not applicable.
