# Supplementary material for: Expression profiles of small non-coding RNAs in breast cancer tumors characterize clinicopathological features and show prognostic and predictive potential
Source: Sci Rep. 2022 Dec 30;12:22614. doi: 10.1038/s41598-022-26954-w (PMC9803687; doi:10.1038/s41598-022-26954-w)
Supplement: Supplementary file 12 — Supplementary Information 12. [file 41598_2022_26954_MOESM12_ESM.xlsx]

## Sheet: ER-
Supplementary Table S11. The sncRNAs significantly associated (Overall P<0.05 and Q4 P<0.05) with patient outcome in the Cox multivariate analysis in the ER negative cases (with invasive local disease).
Accessiona	Nameb	Chr.	Start	End	Strand	Survival type	Poverallc	Padjd	Pe				HR (CI 95%)f				n (total 51)
									Q2	Q3	Q4		Q2	Q3	Q4		Q1	Q2	Q3	Q4
ENSG00000207351.1	Y_RNA	chr3	184086791	184086903	-	RFS	0.0084	0.0794	NA	0.0618	0.0005		NA	2.65 (0.95-7.35)	5.26 (2.06-13.40)		31	0	9	11
						RFS (median)	0.0055	0.0992	NA	NA	0.0015		NA	NA	3.73 (1.66-8.40)		31			20
						BCSS	0.0222	0.0856	NA	0.0344	0.0058		NA	3.39 (1.09-10.52)	5.15 (1.61-16.48)		31	0	9	11
						BCSS (median)	0.0058	0.0992	NA	NA	0.0104		NA	NA	3.30 (1.32-8.23)		31			20
						OS	0.0187	0.0856	NA	0.0166	0.0013		NA	3.18 (1.23-8.20)	5.19 (1.90-14.16)		31	0	9	11
						OS (median)	0.0081	0.0992	NA	NA	0.0012		NA	NA	3.87 (1.70-8.79)		31			20
ENSG00000200049.1	Y_RNA	chr4	143309466	143309566	+	RFS	0.0159	0.0856	NA	0.2887	0.0018		NA	1.85 (0.59-5.76)	4.52 (1.76-11.64)		37	0	7	7
						RFS (median)	0.0113	0.0992	NA	NA	0.0052		NA	NA	3.27 (1.42-7.50)		37			14
						OS	0.0076	0.0794	NA	0.0314	0.0025		NA	2.82 (1.10-7.27)	4.34 (1.67-11.27)		37	0	7	7
						OS (median)	0.0253	0.1232	NA	NA	0.0021		NA	NA	3.42 (1.56-7.50)		37			14
ENSG00000202058.1	RN7SKP80	chr22	42565048	42565330	-	RFS	0.0205	0.0856	0.9399	0.1293	0.0248		1.05 (0.30-3.73)	2.24 (0.79-6.34)	3.68 (1.18-11.48)		18	11	14	8
						RFS (median)	0.0044	0.0992	NA	NA	0.0016		NA	NA	4.47 (1.76-11.36)		23			28
ENSG00000199801.1	Y_RNA	chr17	69985986	69986094	+	BCSS	0.0295	0.0947	0.2753	0.4034	0.0021		0.47 (0.12-1.83)	2.06 (0.38-11.26)	7.08 (2.03-24.73)		16	14	7	14
						BCSS (Qo vs. Qhi)	0.0130	0.1305	NA	NA	0.0004		NA	NA	8.12 (2.56-25.78)		37			14
ENSG00000252759.1	Y_RNA	chr2	200863152	200863247	-	BCSS	0.0374	0.0947	0.5121	0.9920	0.0183		0.69 (0.23-2.09)	0.99 (0.34-2.90)	0.15 (0.03-0.73)		19	10	10	12
						BCSS (Qo vs. Qhi)	0.0370	0.1305	NA	NA	0.0211		NA	NA	0.17 (0.04-0.77)		39			12
ENSG00000200201.1	Y_RNA	chr11	3665164	3665259	-	OS	0.0312	0.0947	NA	0.7822	0.0038		NA	0.88 (0.35-2.19)	3.70 (1.53-8.98)		23	0	14	14
						OS (Qo vs. Qhi)	0.0161	0.1305	NA	NA	0.0006		NA	NA	3.93 (1.81-8.57)		37			14
ENSG00000199568.1	RNU5A-1	chr15	65296051	65296166	+	OS	0.0409	0.0947	0.0724	0.0136	0.0445		4.05 (0.88-18.66)	6.87 (1.49-31.73)	4.88 (1.04-22.91)		7	14	13	17
						OS (Qlo vs. Qo)	0.0185	0.1227	NA	NA	0.0295		NA	NA	5.01 (1.17-21.34)		7	44
Clinical data (histology, tumor size, grade, age at diagnosis, nodal, PR, and Her2 status) and treatment data (radiation, adjuvant chemo- and hormone therapy) were included in the analysis in addition to the sncRNA expression levels.
Statistically significant associations (P<0.05) are shown in bold.
aAccession code from the ‘gene_id’ field for genes from GENCODE.
bName from the ‘gene_name’ field for genes from GENCODE.
cThe overall P-value for the significance of difference in patient outcome between sncRNA quartiles calculated using the Cox proportional hazards model.
dThe FDR-adjusted overall P-value (POverall).
eThe P-value for the significance of difference in patient outcome between sncRNA quartile compared to Q1 calculated using the Cox proportional hazards model.
fFor a given survival type, the HR and 95% CI of BC recurrence (RFS), death due to breast cancer (BCSS), and death due to any cause (OS) calculated using the Cox proportional hazards model.
Abbreviations: Chr; chromosome, Padj; adjusted P-value, HR; hazard ratio, CI; confidence interval, ER; estrogen receptor, PR; progesterone receptor, RFS; relapse-free survival, BCSS; breast cancer-specific survival, OS; overall survival, NA; Not applicable.
