# Supplementary material for: Expression profiles of small non-coding RNAs in breast cancer tumors characterize clinicopathological features and show prognostic and predictive potential
Source: Sci Rep. 2022 Dec 30;12:22614. doi: 10.1038/s41598-022-26954-w (PMC9803687; doi:10.1038/s41598-022-26954-w)
Supplement: Supplementary file 13 — Supplementary Information 13. [file 41598_2022_26954_MOESM13_ESM.xlsx]

## Sheet: All
Supplementary Table S12. The sncRNAs significantly associated (Overall P<0.05 and Q4 P<0.05) with patient outcome in the Cox multivariate analysis in the invasive cases (with local disease) who had received only surgical treatment.
Accessiona	Nameb	Chr.	Start	End	Strand	Survival type	Poverallc	Padjd	Pe				HR (CI 95%)f				n (total 68)
									Q2	Q3	Q4		Q2	Q3	Q4		Q1	Q2	Q3	Q4
ENSG00000199934.1	SNORD81	chr1	85592280	85592356	+	RFS	0.0476	0.0919	0.0382	0.0016	0.0001		0.25 (0.07-0.93)	0.06 (0.01-0.35)	0.04 (0.01-0.19)		11	19	14	24
						RFS (median)	0.0073	0.0896	NA	NA	0.0034		NA	NA	0.22 (0.08-0.61)		30			38
						BCSS	0.0267	0.0904	0.8385	0.1703	0.0233		1.13 (0.35-3.67)	0.34 (0.07-1.60)	0.08 (0.01-0.71)		11	19	14	24
						BCSS (median)	0.0098	0.0896	NA	NA	0.0053		NA	NA	0.17 (0.05-0.59)		30			38
ENSG00000262074.6	SNORD3B-2	chr17	19063346	19064136	-	RFS	0.0158	0.0904	0.0655	0.1038	0.0010		5.06 (0.90-28.41)	4.10 (0.75-22.41)	16.44 (3.10-87.21)		16	20	17	15
						RFS (Qo vs Qhi)	0.0036	0.0602	NA	NA	0.0009		NA	NA	4.59 (1.86-11.32)		53			15
						OS	0.0075	0.0904	0.0570	0.0852	0.0007		2.17 (0.98-4.80)	2.24 (0.89-5.60)	4.64 (1.92-11.21)		16	20	17	15
						OS (Qo vs. Qhi)	0.0206	0.1178	NA	NA	0.0044		NA	NA	2.75 (1.37-5.51)		53			15
ENSG00000252947.1	SCARNA1	chr1	27834401	27834566	+	RFS	0.0159	0.0904	0.3646	0.5752	0.0038		1.75 (0.52-5.84)	0.66 (0.15-2.82)	5.48 (1.77-19.26)		20	16	17	15
						RFS (Qo vs. Qhi)	0.0037	0.0602	NA	NA	0.0009		NA	NA	5.27 (1.98-13.99)		53			15
						OS	0.0217	0.0904	0.1527	0.9913	0.0024		1.80 (0.80-4.05)	1.00 (0.42-2.35)	3.70 (1.59-8.62)		20	16	17	15
						OS (Qo vs. Qhi)	0.0075	0.0851	NA	NA	0.0016		NA	NA	3.33 (1.58-7.03)		53			15
ENSG00000202023.1	SNORD81	chr7	137287687	137287762	+	RFS	0.0030	0.0904	0.5256	0.6980	0.0133		1.41 (0.49-4.02)	0.81 (0.28-2.37)	0.07 (0.01-0.57)		17	11	20	20
						RFS (Qo vs. Qhi)	0.0005	0.0233	NA	NA	0.0087		NA	NA	0.07 (0.01-0.50)		48			20
ENSG00000202314.1	SNORD6	chr11	93731502	93731574	-	RFS	0.0097	0.0904	0.0212	0.1697	0.0011		0.21 (0.05-0.79)	0.47 (0.16-1.38)	0.10 (0.03-0.40)		18	13	16	21
						RFS (Qlo vs. Qo)	0.0031	0.0841	NA	NA	0.0010		NA	NA	0.22 (0.09-0.54)		18	50
ENSG00000221241.1	SNORD88A	chr19	50799442	50799532	-	RFS	0.0329	0.0904	0.7042	0.0132	0.0282		1.45 (0.21-9.80)	7.55 (1.53-37.31)	5.44 (1.20-24.71)		16	15	20	17
						RFS (median)	0.0224	0.1109	NA	NA	0.0031		NA	NA	5.24 (1.75-15.66)		31			37
106633809	SNORD144	chr4	82898140	82898225	-	RFS	0.0203	0.0904	0.0035	0.0598	0.0023		0.04 (0.00-0.35)	0.33 (0.11-1.05)	0.17 (0.05-0.53)		17	14	14	23
						RFS (Qlo vs. Qo)	0.0124	0.1286	NA	NA	0.0003		NA	NA	0.17 (0.06-0.45)		17	51
ENSG00000207047.2	SNORD51	chr2	206161878	206161957	+	RFS	0.0444	0.0904	0.0164	0.0031	0.0003		0.19 (0.05-0.73)	0.10 (0.02-0.46)	0.08 (0.02-0.31)		19	18	15	16
						RFS (Qlo vs Qo)	0.0046	0.0841	NA	NA	0.0001		NA	NA	0.11 (0.04-0.33)		19	49
692200	SNORD103C	chr1	30968163	30968237	-	RFS	0.0498	0.0919	0.8347	0.9297	0.0442		1.13 (0.35-3.61)	1.05 (0.36-3.04)	0.11 (0.01-0.95)		15	15	23	15
						RFS (Qo vs. Qhi)	0.0060	0.0746	NA	NA	0.0313		NA	NA	0.11 (0.01-0.82)		53			15
ENSG00000223224.1	SNORD71	chr16	71758402	71758487	-	BCSS	0.0277	0.0904	0.4897	0.0201	0.0304		0.65 (0.19-2.22)	0.15 (0.03-0.74)	0.15 (0.03-0.84)		18	15	19	16
						BCSS (median)	0.0140	0.0896	NA	NA	0.0069		NA	NA	0.18 (0.05-0.62)		33			35
ENSG00000207475.1	SNORA80E	chr1	155919909	155920045	-	BCSS	0.0311	0.0904	0.8579	0.0208	0.0474		0.85 (0.14-5.19)	6.44 (1.33-31.25)	5.54 (1.02-30.04)		18	15	18	17
						BCSS (median)	0.0242	0.1109	NA	NA	0.0042		NA	NA	6.50 (1.80-23.45)		33			35
ENSG00000212144.1	U8	chr1	234593275	234593402	+	BCSS	0.0418	0.0904	0.1040	0.0248	0.0343		0.28 (0.06-1.30)	0.20 (0.05-0.82)	0.15 (0.03-0.87)		19	17	17	15
						BCSS (Qlo vs. Qo)	0.0170	0.1361	NA	NA	0.0053		NA	NA	0.22 (0.07-0.64)		19	49
ENSG00000202538.1	RNU4-2	chr12	120291763	120291903	-	OS	0.0181	0.0904	0.0321	0.6688	0.0078		3.31 (1.11-9.86)	1.22 (0.49-3.09)	3.64 (1.40-9.44)		13	14	23	18
						OS (Qo vs. Qhi)	0.0329	0.1227	NA	NA	0.0058		NA	NA	2.68 (1.33-5.41)		50			18
ENSG00000201302.1	SNORA65	chr9	127448501	127448630	-	OS	0.0190	0.0904	0.8585	0.7751	0.0436		0.92 (0.35-2.41)	0.86 (0.31-2.39)	2.60 (1.03-6.55)		17	16	13	22
						OS (Qo vs. Qhi)	0.0004	0.0233	NA	NA	0.0028		NA	NA	2.82 (1.43-5.55)		46			22
Clinical data (histology, tumor size, grade, age at diagnosis, nodal, ER, PR, and Her2 status) was included in the analysis in addition to the sncRNA expression levels.
Statistically significant associations (P<0.05) are shown in bold.
aAccession code from the ‘gene_id’ field for genes from GENCODE and from the ‘db_xref GeneID:’ field for genes from NCBI.
bName from the ‘gene_name’ field for genes from GENCODE and from the ‘gene_id’ field for genes from NCBI.
cThe overall P-value for the significance of difference in patient outcome between sncRNA quartiles calculated using the Cox proportional hazards model.
dThe FDR-adjusted overall P-value (POverall).
eThe P-value for the significance of difference in patient outcome between sncRNA quartile compared to Q1 calculated using the Cox proportional hazards model.
fFor a given survival type, the HR and 95% CI of BC recurrence (RFS), death due to breast cancer (BCSS), and death due to any cause (OS) calculated using the Cox proportional hazards model.
Abbreviations: Chr; chromosome, Padj; adjusted P-value, HR; hazard ratio, CI; confidence interval, ER; estrogen receptor, PR; progesterone receptor, RFS; relapse-free survival, BCSS; breast cancer-specific survival, OS; overall survival, NA; Not applicable.
