# Supplementary material for: Expression profiles of small non-coding RNAs in breast cancer tumors characterize clinicopathological features and show prognostic and predictive potential
Source: Sci Rep. 2022 Dec 30;12:22614. doi: 10.1038/s41598-022-26954-w (PMC9803687; doi:10.1038/s41598-022-26954-w)
Supplement: Supplementary file 14 — Supplementary Information 14. [file 41598_2022_26954_MOESM14_ESM.xlsx]

## Sheet: ER+
Supplementary Table S13. The sncRNAs significantly associated (Overall P<0.05 and Q4 P<0.05) with patient outcome in the Cox multivariate analysis in the ER positive cases (with invasive local disease) who had received only surgical treatment.
Accessiona	Nameb	Chr.	Start	End	Strand	Survival type	Poverallc	Padjd	Pe				HR (CI 95%)f				n (total 53)
									Q2	Q3	Q4		Q2	Q3	Q4		Q1	Q2	Q3	Q4
ENSG00000199934.1	SNORD81	chr1	85592280	85592356	+	RFS	0.0103	0.0924	0.2215	0.0071	0.0022		0.33 (0.06-1.95)	0.03 (0.00-0.40)	0.02 (0.00-0.25)		9	12	11	21
						RFS (median)	0.0009	0.0510	NA	NA	0.0003		NA	NA	0.06 (0.01-0.28)		21			32
						BCSS	0.0250	0.0924	0.3475	0.1653	0.0486		1.98 (0.48-8.28)	0.20 (0.02-1.95)	0.10 (0.01-0.99)		9	12	11	21
						BCSS (median)	0.0041	0.0696	NA	NA	0.0055		NA	NA	0.10 (0.02-0.51)		21			32
ENSG00000209042.1	SNORD12C	chr20	49278940	49279028	+	RFS	0.0348	0.0924	0.5009	0.9751	0.0013		0.50 (0.07-3.70)	1.03 (0.16-6.79)	39.45 (4.19-371.59)		12	17	14	10
						RFS (Qo vs. Qhi)	0.0162	0.1077	NA	NA	0.0004		NA	NA	49.22 (5.66-427.96)		43			10
ENSG00000238531.1	SNORD105B	chr19	10109757	10109835	+	RFS	0.0139	0.0924	0.3209	0.3729	0.0052		2.51 (0.41-15.43)	2.28 (0.37-14.03)	15.09 (2.25-101.43)		14	10	18	11
						RFS (Qo vs. Qhi)	0.0180	0.1077	NA	NA	0.0023		NA	NA	8.27 (2.12-32.21)		42			11
ENSG00000275084.3	SNORD91B	chr17	2329016	2329213	-	RFS	0.0129	0.0924	0.0525	0.0138	0.0067		0.22 (0.05-1.02)	0.05 (0.01-0.55)	0.16 (0.04-0.60)		12	11	10	20
						RFS (median)	0.0076	0.0824	NA	NA	0.0178		NA	NA	0.26 (0.08-0.79)		23			30
ENSG00000202314.1	SNORD6	chr11	93731502	93731574	-	RFS	0.0104	0.0924	0.1925	0.0956	0.0128		0.41 (0.10-1.57)	0.32 (0.08-1.22)	0.07 (0.01-0.57)		16	9	14	14
						RFS (median)	0.0069	0.0824	NA	NA	0.0130		NA	NA	0.24 (0.08-0.74)		25			28
ENSG00000212232.1	SNORD17	chr20	17962710	17962946	-	RFS	0.0122	0.0924	0.9614	0.0695	0.0173		1.03 (0.32-3.32)	0.17 (0.03-1.15)	0.07 (0.01-0.63)		16	9	14	14
						RFS (median)	0.0012	0.0510	NA	NA	0.0016		NA	NA	0.11 (0.03-0.44)		25			28
ENSG00000231587.1	SNORD62B	chr9	131490486	131490571	+	RFS	0.0152	0.0924	0.5584	0.4487	0.0188		1.68 (0.29-9.61)	0.44 (0.05-3.69)	7.65 (1.40-41.74)		16	15	9	13
						RFS (Qo vs. Qhi)	0.0291	0.1077	NA	NA	0.0059		NA	NA	6.45 (1.71-24.35)		40			13
ENSG00000199224.1	Y_RNA	chr7	115833273	115833373	-	RFS	0.0116	0.0924	0.4083	0.0141	0.0260		1.75 (0.46-6.64)	0.12 (0.02-0.65)	0.13 (0.02-0.78)		19	12	14	8
						RFS (median)	0.0109	0.0974	NA	NA	0.0147		NA	NA	0.24 (0.08-0.76)		26			27
ENSG00000199377.1	RNU5F-1	chr1	44721786	44721902	-	RFS	0.0371	0.0924	NA	0.4042	0.0271		NA	1.79 (0.45-7.09)	4.91 (1.20-20.17)		38	0	9	6
						RFS (Qo vs. Qhi)	0.0154	0.1077	NA	NA	0.0355		NA	NA	4.20 (1.10-16.01)		47			6
ENSG00000262074.6	SNORD3B-2	chr17	19063346	19064136	-	RFS	0.0338	0.0924	0.2565	0.4855	0.0307		3.47 (0.40-29.82)	2.24 (0.23-21.53)	10.26 (1.24-84.78)		10	17	14	12
						RFS (Qo vs. Qhi)	0.0080	0.1077	NA	NA	0.0050		NA	NA	4.28 (1.55-11.83)		41			12
ENSG00000264994.1	SNORD92	chr2	28913664	28913748	+	RFS	0.0149	0.0924	0.0079	0.0222	0.0339		0.16 (0.04-0.62)	0.11 (0.02-0.73)	0.13 (0.02-0.86)		11	16	14	12
						RFS (Qlo vs. Qo)	0.0020	0.1096	NA	NA	0.0028		NA	NA	0.15 (0.04-0.52)		11	42
ENSG00000207047.2	SNORD51	chr2	206161878	206161957	+	RFS	0.0187	0.0924	0.0265	0.0222	0.0364		0.20 (0.05-0.83)	0.15 (0.03-0.76)	0.19 (0.04-0.90)		16	14	12	11
						RFS (Qlo vs. Qo)	0.0065	0.1096	NA	NA	0.0017		NA	NA	0.18 (0.06-0.52)		16	37
ENSG00000201240.1	SNORD114-9	chr14	100966029	100966100	+	RFS	0.0369	0.0924	0.2171	0.9978	0.0427		0.41 (0.10-1.68)	0.00 (0.00-Inf)	0.18 (0.04-0.95)		14	15	8	16
						RFS (median)	0.0165	0.0974	NA	NA	0.0218		NA	NA	0.23 (0.07-0.81)		29			24
ENSG00000199568.1	RNU5A-1	chr15	65296051	65296166	+	RFS	0.0294	0.0924	0.4127	0.1481	0.0453		0.38 (0.04-3.83)	2.65 (0.71-9.92)	9.22 (1.05-81.14)		16	14	16	7
						RFS (median)	0.0132	0.0974	NA	NA	0.0136		NA	NA	4.16 (1.34-12.89)		30			23
ENSG00000201592.1	AL732366.1	chrX	20136306	20136385	-	RFS	0.0485	0.1016	0.2853	0.7672	0.0070		2.57 (0.46-14.51)	0.78 (0.15-4.13)	7.63 (1.74-33.41)		16	15	14	8
						RFS (Qo vs. Qhi)	0.0258	0.1077	NA	NA	0.0041		NA	NA	6.19 (1.78-21.49)		45			8
ENSG00000252947.1	SCARNA1	chr1	27834401	27834566	+	OS	0.0175	0.0924	0.0920	0.9600	0.0019		2.13 (0.88-5.15)	0.97 (0.33-2.87)	4.57 (1.75-11.95)		16	14	12	11
						OS (Qo vs. Qhi)	0.0100	0.1077	NA	NA	0.0029		NA	NA	3.57 (1.54-8.27)		42			11
ENSG00000201302.1	SNORA65	chr9	127448501	127448630	-	OS	0.0211	0.0924	0.4707	0.7266	0.0219		1.64 (0.43-6.34)	0.81 (0.24-2.68)	4.46 (1.24-15.98)		11	11	12	19
						OS (Qo vs. Qhi)	0.0006	0.0525	NA	NA	0.0016		NA	NA	3.47 (1.60-7.53)		34			19
ENSG00000201933.1	Y_RNA	chr7	43096732	43096844	+	OS	0.0229	0.0924	0.5994	0.1651	0.0099		0.81 (0.36-1.79)	0.34 (0.08-1.55)	3.48 (1.35-8.97)		28	13	5	7
						OS (Qo vs. Qhi)	0.0080	0.1077	NA	NA	0.0034		NA	NA	3.90 (1.57-9.67)		46			7
ENSG00000239149.1	SNORA59A	chr1	12507246	12507397	+	BCSS	0.0374	0.0924	0.1341	0.0511	0.0216		6.34 (0.57-70.95)	10.92 (0.99-120.56)	16.54 (1.51-181.04)		19	9	15	10
						BCSS (median)	0.0195	0.0993	NA	NA	0.0409		NA	NA	5.17 (1.07-25.00)		25			28
Clinical data (histology, tumor size, grade, age at diagnosis, nodal, PR, and Her2 status) was included in the analysis in addition to the sncRNA expression levels.
Statistically significant associations (P<0.05) are shown in bold.
aAccession code from the ‘gene_id’ field from GENCODE.
bName from the ‘gene_name’ field from GENCODE.
cThe overall P-value for the significance of difference in patient outcome between sncRNA quartiles calculated using the Cox proportional hazards model.
dThe FDR-adjusted overall P-value (POverall).
eThe P-value for the significance of difference in patient outcome between sncRNA quartile compared to Q1 calculated using the Cox proportional hazards model.
fFor a given survival type, the HR and 95% CI of BC recurrence (RFS), death due to breast cancer (BCSS), and death due to any cause (OS) calculated using the Cox proportional hazards model.
Abbreviations: Chr; chromosome, Padj; adjusted P-value, HR; hazard ratio, CI; confidence interval, ER; estrogen receptor, PR; progesterone receptor, RFS; relapse-free survival, BCSS; breast cancer-specific survival, OS; overall survival, NA; Not applicable.
