# Supplementary material for: Expression profiles of small non-coding RNAs in breast cancer tumors characterize clinicopathological features and show prognostic and predictive potential
Source: Sci Rep. 2022 Dec 30;12:22614. doi: 10.1038/s41598-022-26954-w (PMC9803687; doi:10.1038/s41598-022-26954-w)
Supplement: Supplementary file 15 — Supplementary Information 15. [file 41598_2022_26954_MOESM15_ESM.xlsx]

## Sheet: All
Supplementary Table S14. The sncRNAs significantly associated (Overall P<0.05 and Q4 P<0.05) with patient outcome in the Cox multivariate analysis in the invasive cases (with local disease) who had received radiotherapy.
Accessiona	Nameb	Chr.	Start	End	Strand	Survival type	Poverallc	Padjd	Pe				HR (CI 95%)f				n (total 91)
									Q2	Q3	Q4		Q2	Q3	Q4		Q1	Q2	Q3	Q4
ENSG00000207351.1	Y_RNA	chr3	184086791	184086903	-	RFS	0.0009	0.0520	NA	0.0012	0.0009		NA	3.35 (1.61-6.95)	3.31 (1.63-6.73)		63	0	14	14
						RFS (Qlo vs. Qo)	0.0003	0.0102	NA	NA	4.9e-05		NA	NA	3.33 (1.86-5.95)		63	28
						BCSS	0.0022	0.0520	NA	0.0009	0.0060		NA	3.50 (1.67-7.34)	2.95 (1.36-6.38)		63	0	14	14
						BCSS (Qlo vs. Qo)	0.0005	0.0139	NA	NA	0.0002		NA	NA	3.22 (1.74-5.94)		63	28
						OS	0.0040	0.0588	NA	0.0356	0.0013		NA	2.07 (1.05-4.07)	3.05 (1.55-6.00)		63	0	14	14
						OS (Qlo vs. Qo)	0.0008	0.0165	NA	NA	0.0007		NA	NA	2.65 (1.51-4.66)		63	28
ENSG00000272034.1	SNORD14A	chr11	17074654	17074744	-	RFS	0.0024	0.0520	0.7903	0.0044	0.0127		0.91 (0.47-1.78)	0.20 (0.06-0.60)	0.38 (0.17-0.81)		24	23	18	26
						RFS (median)	0.0003	0.0102	NA	NA	0.0004		NA	NA	0.32 (0.17-0.60)		47			44
						BCSS	0.0029	0.0520	0.3138	0.0053	0.0027		0.69 (0.33-1.43)	0.18 (0.05-0.60)	0.27 (0.11-0.64)		24	23	18	26
						BCSS (median)	0.0003	0.0102	NA	NA	0.0005		NA	NA	0.29 (0.14-0.58)		47			44
						OS	0.0103	0.0783	0.3557	0.0026	0.0328		0.73 (0.38-1.41)	0.26 (0.11-0.62)	0.48 (0.25-0.94)		24	23	18	26
						OS (median)	0.0036	0.0634	NA	NA	0.0047		NA	NA	0.45 (0.26-0.78)		47			44
ENSG00000221643.1	SNORA77	chr1	203729581	203729705	+	RFS	0.0239	0.1042	0.0011	0.0118	0.0043		6.51 (2.12-20.01)	3.81 (1.34-10.77)	4.86 (1.64-14.36)		21	21	23	26
						RFS (Qlo vs. Qo)	0.0179	0.1019	NA	NA	0.0015		NA	NA	4.63 (1.80-11.94)		21	70
						BCSS	0.0108	0.0783	0.0006	0.0031	0.0024		9.17 (2.57-32.76)	5.93 (1.82-19.33)	7.19 (2.01-25.75)		21	21	23	26
						BCSS (Qlo vs. Qo)	0.0018	0.0526	NA	NA	0.0006		NA	NA	6.89 (2.28-20.80)		21	70
ENSG00000202400.1	SNORD82	chr2	231460371	231460440	-	BCSS	0.0155	0.0871	0.0481	0.0015	0.0399		0.41 (0.17-0.99)	0.24 (0.10-0.58)	0.44 (0.20-0.96)		22	20	25	24
						BCSS (Qlo vs. Qo)	0.0022	0.0526	NA	NA	0.0024		NA	NA	0.35 (0.18-0.69)		22	69
						OS	0.0320	0.1042	0.0049	0.0233	0.0437		0.34 (0.16-0.72)	0.45 (0.22-0.90)	0.48 (0.24-0.98)		22	20	25	24
						OS (Qlo vs. Qo)	0.0048	0.0719	NA	NA	0.0029		NA	NA	0.42 (0.23-0.74)		2	69
ENSG00000207008.1	SNORA54	chr11	2963771	2963893	-	RFS	0.0407	0.1042	0.0004	0.0018	0.0042		7.59 (2.48-23.19)	6.45 (2.01-20.76)	5.60 (1.72-18.18)		19	26	23	23
						RFS (Qlo vs. Qo)	0.0145	0.1019	NA	NA	0.0002		NA	NA	8.31 (2.74-25.19)		19	72
ENSG00000199245.1	Y_RNA	chr12	88430442	88430550	+	RFS	0.0239	0.1042	0.7358	0.8008	0.0067		1.14 (0.53-2.43)	0.91 (0.46-2.83)	0.26 (0.10-0.69)		35	17	21	18
						RFS (Qo vs. Qhi)	0.0027	0.1329	NA	NA	0.0049		NA	NA	0.26 (0.10-0.67)		73			18
ENSG00000202023.1	SNORD81	chr7	137287687	137287762	+	OS	0.0484	0.1042	0.0092	0.0013	0.0011		0.35 (0.16-0.77)	0.21 (0.08-0.55)	0.27 (0.12-0.59)		21	28	22	20
						OS (Qlo vs. Qo)	0.0127	0.1019	NA	NA	0.0004		NA	NA	0.31 (0.16-0.59)		21	70
ENSG00000199422.1	VTRNA3-1P	chrX	53462209	53462310	+	OS	0.0118	0.0783	0.7989	0.9765	0.0033		0.91 (0.43-1.91)	1.01 (0.46-2.23)	3.00 (1.44-6.24)		28	20	20	23
						OS (Qo vs. Qhi)	0.0010	0.0966	NA	NA	0.0006		NA	NA	3.06 (1.62-5.78)		68			23
ENSG00000206630.1	SNORD60	chr16	2155023	2155105	-	OS	0.0289	0.1042	0.6861	0.0008	0.0206		1.17 (0.54-2.56)	3.90 (1.76-8.63)	2.48 (1.15-5.37)		22	25	23	21
						OS (median)	0.0071	0.1071	NA	NA	0.0004		NA	NA	2.80 (1.58-4.97)		47			44
ENSG00000201933.1	Y_RNA	chr7	43096732	43096844	+	OS	0.0342	0.1042	0.2231	0.4204	0.0331		0.61 (0.28-1.34)	1.37 (0.63-2.97)	2.06 (1.06-4.01)		40	16	16	19
						OS (Qo vs. Qhi)	0.0201	0.1499	NA	NA	0.0146		NA	NA	2.20 (1.17-4.14)		72			19
Clinical data (histology, tumor size, grade, age at diagnosis, nodal, ER, PR, and Her2 status) and adjuvant hormone and chemotherapy data (yes/no) were included in the analysis in addition to the sncRNA expression levels.
Statistically significant associations (P<0.05) are shown in bold.
aAccession code from the ‘gene_id’ field from GENCODE.
bName from the ‘gene_name’ field from GENCODE.
cThe overall P-value for the significance of difference in patient outcome between sncRNA quartiles calculated using the Cox proportional hazards model.
dThe FDR-adjusted overall Padj-value.
eThe P-value for the significance of difference in patient outcome between sncRNA quartile compared to Q1 calculated using the Cox proportional hazards model.
fFor a given survival type, the HR and 95% CI of BC recurrence (RFS), death due to breast cancer (BCSS), and death due to any cause (OS) calculated using the Cox proportional hazards model.
Abbreviations: Chr; chromosome, Padj; adjusted P-value, HR; hazard ratio, CI; confidence interval, ER; estrogen receptor, PR; progesterone receptor, RFS; relapse-free survival, BCSS; breast cancer-specific survival, OS; overall survival, NA; Not applicable.
