# Supplementary material for: Expression profiles of small non-coding RNAs in breast cancer tumors characterize clinicopathological features and show prognostic and predictive potential
Source: Sci Rep. 2022 Dec 30;12:22614. doi: 10.1038/s41598-022-26954-w (PMC9803687; doi:10.1038/s41598-022-26954-w)
Supplement: Supplementary file 16 — Supplementary Information 16. [file 41598_2022_26954_MOESM16_ESM.xlsx]

## Sheet: ER+
Supplementary Table S15. The sncRNAs significantly associated (Overall P<0.05 and Q4 P<0.05) with patient outcome in the Cox multivariate analysis in the ER positive cases (with invasive local disease) who had received radiotherapy.
Accessiona	Nameb	Chr.	Start	End	Strand	Survival type	Poverallc	Padjd	Pe				HR (CI 95%)f				n (total 58)
									Q2	Q3	Q4		Q2	Q3	Q4		Q1	Q2	Q3	Q4
ENSG00000207523.1	SNORA66	chr1	92840719	92840851	+	RFS	0.0014	0.0489	0.8575	0.6300	0.0174		1.08 (0.47-2.48)	0.80 (0.32-1.98)	0.03 (0.00-0.54)		18	16	13	11
						RFS (Qo vs. Qhi)	0.0001	0.0138	NA	NA	0.0182		NA	NA	0.03 (0.00-0.56)		47			11
						BCSS	0.0131	0.0856	0.2713	0.2473	0.0052		0.55 (0.19-1.59)	0.53 (0.19-1.54)	0.04 (0.00-0.38)		18	16	13	11
						BCSS (Qo vs. Qhi)	0.0012	0.0555	NA	NA	0.0247		NA	NA	0.07 (0.01-0.71)		47			11
ENSG00000272034.1	SNORD14A	chr11	17074654	17074744	-	RFS	0.0037	0.0489	0.0606	0.0062	0.0152		0.43 (0.17-1.04)	0.02 (0.00-0.34)	0.31 (0.12-0.80)		14	16	8	20
						RFS (median)	0.0015	0.0860	NA	NA	0.0104		NA	NA	0.33 (0.14-0.77)		30			28
						BCSS	0.0041	0.0489	0.1970	0.0158	0.0263		0.54 (0.21-1.38)	0.05 (0.00-0.57)	0.32 (0.12-0.87)		14	16	8	20
						BCSS (median)	0.0030	0.0860	NA	NA	0.0060		NA	NA	0.28 (0.11-0.69)		30			28
ENSG00000202400.1	SNORD82	chr2	231460371	231460440	-	BCSS	0.0268	0.0935	0.0253	0.0022	0.0084		0.29 (0.10-0.86)	0.17 (0.06-0.53)	0.24 (0.08-0.69)		9	14	17	18
						BCSS (Qlo vs. Qo)	0.0038	0.1213	NA	NA	0.0011		NA	NA	0.23 (0.09-0.55)		9	49
						OS	0.0370	0.0936	0.0040	0.0249	0.0074		0.21 (0.07-0.61)	0.32 (0.12-0.87)	0.23 (0.08-0.68)		9	14	17	18
						OS (Qlo vs. Qo)	0.0062	0.1213	NA	NA	0.0031		NA	NA	0.26 (0.11-0.63)		9	49
ENSG00000212158.1	SNORD66	chr3	184325696	184325771	+	BCSS	0.0151	0.0856	0.0006	0.0009	0.0038		0.04 (0.01-0.25)	0.07 (0.01-0.33)	0.10 (0.02-0.48)		9	13	15	21
						BCSS (Qlo vs. Qo)	0.0396	0.1275	NA	NA	0.0005		NA	NA	0.08 (0.02-0.32)		9	49
						OS	0.0481	0.0941	0.0009	0.0030	0.0029		0.10 (0.03-0.39)	0.17 (0.05-0.55)	0.17 (0.05-0.54)		9	13	15	21
						OS (Qlo vs. Qo)	0.0074	0.1213	NA	NA	0.0007		NA	NA	0.15 (0.05-0.45)		9	49
ENSG00000221643.1	SNORA77	chr1	203729581	203729705	+	RFS	0.0471	0.0941	0.0053	0.0155	0.0067		15.22 (2.25-103.20)	11.86 (1.60-87.86)	11.43 (1.97-66.41)		9	13	17	19
						RFS (Qlo vs. Qo)	0.0067	0.1213	NA	NA	0.0046		NA	NA	12.23 (2.17-69.03)		9	49
ENSG00000201240.1	SNORD114-9	chr14	100966029	100966100	+	RFS	0.0309	0.0935	0.1669	0.1819	0.0010		1.83 (0.78-4.29)	0.57 (0.25-1.30)	0.25 (0.11-0.57)		13	12	16	17
						RFS (Qo vs. Qhi)	0.0179	0.0837	NA	NA	0.0264		NA	NA	0.33 (0.12-0.88)		41			17
ENSG00000199436.1	SNORD9	chr14	21392150	21392253	-	BCSS	0.0156	0.0856	0.9677	0.4036	0.0082		0.97 (0.28-3.42)	1.84 (0.44-7.70)	5.14 (1.53-17.28)		14	13	13	18
						BCSS (Qo vs. Qhi)	0.0875	0.1356	NA	NA	0.0021		NA	NA	4.66 (1.75-12.42)		27			31
ENSG00000212135.1	SNORD67	chr11	46762389	46762499	-	BCSS	0.0485	0.0941	0.6535	0.1031	0.0132		0.79 (0.29-2.20)	0.40 (0.14-1.20)	0.25 (0.08-0.75)		14	9	16	19
						BCSS (median)	0.0076	0.1237	NA	NA	0.0088		NA	NA	0.34 (0.15-0.76)		23			35
ENSG00000239169.1	SNORD109B	chr15	25278343	25278409	+	BCSS	0.0222	0.0935	0.9789	0.4268	0.0103		0.98 (0.29-3.32)	0.62 (0.19-2.03)	0.13 (0.03-0.62)		14	16	12	16
						BCSS (Qo vs. Qhi)	0.0030	0.0615	NA	NA	0.0051		NA	NA	0.18 (0.05-0.59)		42			16
ENSG00000212296.1	SNORD72	chr5	40832656	40832735	-	BCSS	0.0482	0.0941	0.4265	0.0159	0.0433		0.57 (0.14-2.28)	0.16 (0.03-0.71)	0.24 (0.06-0.96)		17	15	14	12
						BCSS (median)	0.0082	0.1237	NA	NA	0.0103		NA	NA	0.27 (0.10-0.74)		32			26
ENSG00000238741.1	SCARNA7	chr3	160514907	160515236	-	OS	0.0126	0.0856	0.0134	0.0054	0.0093		5.10 (1.40-18.56)	4.27 (1.53-11.90)	4.62 (1.46-14.65)		20	8	16	14
						OS (Qlo vs. Qo)	0.0011	0.1213	NA	NA	0.0028		NA	NA	4.41 (1.67-11.68)		20	38
ENSG00000202023.1	SNORD81	chr7	137287687	137287762	+	OS	0.0277	0.0935	0.0228	0.2213	0.0005		0.30 (0.11-0.85)	0.50 (0.16-1.52)	0.12 (0.04-0.39)		13	18	12	15
						OS (Qlo vs. Qo)	0.0124	0.1241	NA	NA	0.0084		NA	NA	0.35 (0.16-0.76)		13	45
ENSG00000272474.1	SNORD113-5	chr14	100938187	100938264	+	OS	0.0356	0.0936	0.7938	0.3464	0.0274		1.12 (0.47-2.68)	0.64 (0.25-1.62)	0.27 (0.08-0.86)		14	16	16	12
						OS (median)	0.0325	0.1237	NA	NA	0.0333		NA	NA	0.48 (0.25-0.94)		26			32
Clinical data (histology, tumor size, grade, age at diagnosis, nodal, PR, and Her2 status) and adjuvant hormone and chemotherapy data (yes/no) were included in the analysis in addition to the sncRNA expression levels.
Statistically significant associations (P<0.05) are shown in bold.
aAccession code from the ‘gene_id’ field from GENCODE.
bName from the ‘gene_name’ field from GENCODE.
cThe overall P-value for the significance of difference in patient outcome between sncRNA quartiles calculated using the Cox proportional hazards model.
dThe FDR-adjusted overall P-value (POverall).
eThe P-value for the significance of difference in patient outcome between sncRNA quartile compared to Q1 calculated using the Cox proportional hazards model.
fFor a given survival type, the HR and 95% CI of BC recurrence (RFS), death due to breast cancer (BCSS), and death due to any cause (OS) calculated using the Cox proportional hazards model.
Abbreviations: Chr; chromosome, Padj; adjusted P-value, HR; hazard ratio, CI; confidence interval, ER; estrogen receptor, PR; progesterone receptor, RFS; relapse-free survival, BCSS; breast cancer-specific survival, OS; overall survival, NA; Not applicable.
