# Supplementary material for: Expression profiles of small non-coding RNAs in breast cancer tumors characterize clinicopathological features and show prognostic and predictive potential
Source: Sci Rep. 2022 Dec 30;12:22614. doi: 10.1038/s41598-022-26954-w (PMC9803687; doi:10.1038/s41598-022-26954-w)
Supplement: Supplementary file 17 — Supplementary Information 17. [file 41598_2022_26954_MOESM17_ESM.xlsx]

## Sheet: ER-
Supplementary Table S16. The sncRNAs significantly associated (Overall P<0.05 and Q4 P<0.05) with patient outcome in the Cox multivariate analysis in the ER negative cases (with invasive local disease) who had received radiotherapy.
Accessiona	Nameb	Chr.	Start	End	Strand	Survival type	Poverallc	Padjd	Pe				HR (CI 95%)f				n (total 33)
									Q2	Q3	Q4		Q2	Q3	Q4		Q1	Q2	Q3	Q4
ENSG00000207351.1	Y_RNA	chr3	184086791	184086903	-	RFS	0.0002	0.0172	NA	0.0021	0.0001		NA	7.82 (2.11-29.00)	22.14 (4.73-103.70)		21	0	5	7
						RFS (Qlo vs. Qo)	0.0001	0.0072	NA	NA	0.0001		NA	NA	11.23 (3.38-37.35)		21	12
						BCSS	0.0125	0.0753	NA	0.0075	0.0006		NA	5.01 (1.54-16.32)	9.64 (2.63-35.37)		21	0	5	7
						BCSS (Qlo vs. Qo)	0.0004	0.0149	NA	NA	0.0002		NA	NA	10.80 (3.04-38.38)		21	12
						OS	0.0018	0.0753	NA	0.0036	0.0007		NA	6.59 (1.85-23.46)	12.39 (2.91-52.79)		21	0	5	7
						OS (Qlo vs. Qo)	0.0034	0.0488	NA	NA	0.0004		NA	NA	6.28 (2.26-17.46)		21	12
ENSG00000200949.1	SNORD115-32	chr15	25228967	25229048	+	RFS	0.0043	0.0753	0.0045	0.1357	0.0009		5.47 (1.69-17.65)	5.37 (0.59-48.91)	8.68 (2.42-31.15)		19	7	1	6
						RFS (Qlo vs. Qo)	0.0003	0.0149	NA	NA	0.0009		NA	NA	5.97 (2.08-17.10)		19	14
						BCSS	0.0100	0.0753	0.0087	0.1777	0.0055		5.81 (1.56-21.65)	4.74 (0.49-45.57)	6.33 (1.72-23.32)		19	7	1	6
						BCSS (Qlo vs. Qo)	0.0008	0.0223	NA	NA	0.0028		NA	NA	5.96 (1.85-19.22)		19	14
ENSG00000201943.1	SNORD115-10	chr15	25187536	25187616	+	RFS	0.0173	0.0795	0.0148	0.0543	0.0067		4.59 (1.35-15.66)	3.24 (0.98-10.73)	6.26 (1.66-23.55)		19	5	5	4
						RFS (Qlo vs. Qo)	0.0024	0.0488	NA	NA	0.0041		NA	NA	4.20 (1.58-11.22)		19	14
						BCSS	0.0370	0.0798	0.0511	0.1069	0.0062		3.79 (0.99-14.47)	2.79 (0.80-9.68)	6.68 (1.71-26.03)		19	5	5	4
						BCSS (Qlo vs. Qo)	0.0082	0.0728	NA	NA	0.0287		NA	NA	3.25 (1.13-9.35)		19	14
ENSG00000200049.1	Y_RNA	chr4	143309466	143309566	+	RFS	0.0163	0.0784	NA	0.0688	0.0011		NA	3.68 (0.90-15.00)	8.22 (2.33-29.00)		25	0	3	5
						RFS (median)	0.0082	0.1270	NA	NA	0.0009		NA	NA	7.10 (2.24-22.46)		25		8
						OS	0.0494	0.0854	NA	0.1385	0.0140		NA	2.77 (0.72-10.66)	4.09 (1.33-12.60)		25	0	3	5
						OS (median)	0.0166	0.1270	NA	NA	0.0131		NA	NA	3.48 (1.30-9.34)		25		8
ENSG00000263934.4	SNORD3A	chr17	19188016	19188232	+	OS	0.0308	0.0798	0.6770	0.9815	0.0063		1.29 (0.39-4.24)	1.01 (0.30-3.40)	6.48 (1.69-24.78)		8	10	9	6
						OS (Qo vs. Qhi)	0.0114	0.1175	NA	NA	0.0012		NA	NA	5.75 (1.99-16.64)		27			6
ENSG00000200201.1	Y_RNA	chr11	3665164	3665259	-	OS	0.0058	0.0753	NA	0.9077	0.0068		NA	1.07 (0.32-3.63)	5.01 (1.56-16.09)		12	0	11	10
						OS (Qo vs. Qhi)	0.0021	0.0945	NA	NA	0.0013		NA	NA	4.82 (1.85-12.53)		23			10
Clinical data (histology, tumor size, grade, age at diagnosis, nodal, PR, and Her2 status) and adjuvant hormone and chemotherapy data (yes/no) were included in the analysis in addition to the sncRNA expression levels.
Statistically significant associations (P<0.05) are shown in bold.
aAccession code from the ‘gene_id’ field from GENCODE.
bName from the ‘gene_name’ field from GENCODE.
cThe overall P-value for the significance of difference in patient outcome between sncRNA quartiles calculated using the Cox proportional hazards model.
dThe FDR-adjusted overall P-value (POverall).
eThe P-value for the significance of difference in patient outcome between sncRNA quartile compared to Q1 calculated using the Cox proportional hazards model.
fFor a given survival type, the HR and 95% CI of BC recurrence (RFS), death due to breast cancer (BCSS), and death due to any cause (OS) calculated using the Cox proportional hazards model.
Abbreviations: Chr; chromosome, Padj; adjusted P-value, HR; hazard ratio, CI; confidence interval, ER; estrogen receptor, PR; progesterone receptor, RFS; relapse-free survival, BCSS; breast cancer-specific survival, OS; overall survival, NA; Not applicable.
