# Supplementary material for: Expression profiles of small non-coding RNAs in breast cancer tumors characterize clinicopathological features and show prognostic and predictive potential
Source: Sci Rep. 2022 Dec 30;12:22614. doi: 10.1038/s41598-022-26954-w (PMC9803687; doi:10.1038/s41598-022-26954-w)
Supplement: Supplementary file 18 — Supplementary Information 18. [file 41598_2022_26954_MOESM18_ESM.xlsx]

## Sheet: ER+
Supplementary Table S17. The sncRNAs significantly associated (Overall P<0.05 and Q4 P<0.05) with patient outcome in the Cox multivariate analysis in the ER positive cases (with invasive local disease) who had received tamoxifen treatment.
Accessiona	Nameb	Chr.	Start	End	Strand	Survival type	POverallc	Padjd	Pe				HR (CI 95%)f				n (total 31)
									Q2	Q3	Q4		Q2	Q3	Q4		Q1	Q2	Q3	Q4
ENSG00000251898.1	SCARNA11	chr12	6581474	6581609	-	OS	0.0184	0.0471	0.0685	0.0021	0.0023		0.24 (0.05-1.11)	0.13 (0.04-0.48)	0.12 (0.03-0.47)		6	6	11	8
						OS (Qlo vs. Qo)	0.0033	0.0450	NA	NA	0.0011		NA	NA	0.14 (0.04-0.46)		6	25
ENSG00000201899.1	SNORD114-24	chr14	100984777	100984848	+	RFS	0.0259	0.0541	0.2389	0.3935	0.0037		0.45 (0.12-1.70)	0.50 (0.10-2.46)	8.14 (1.97-33.56)		13	7	5	6
						RFS (Qo vs. Qhi)	0.0048	0.0435	NA	NA	0.0010		NA	NA	11.29 (2.68-47.65)		25			6
ENSG00000221716.1	SNORA11	chrX	54814370	54814497	+	RFS	0.0104	0.0393	0.5443	0.0002	1.8e-08		1.55 (0.38-6.33)	0.05 (0.01-0.24)	0.02 (0.01-0.08)		3	8	8	12
						RFS (Qlo vs. Qo)	0.0313	0.0784	NA	NA	0.0831		NA	NA	0.20 (0.03-1.24)		19			12
ENSG00000276168.1	RN7SL1	chr14	49586580	49586878	+	RFS	0.0167	0.0452	0.2352	0.0311	0.0227		0.47 (0.14-1.63)	0.13 (0.02-0.83)	0.15 (0.03-0.77)		9	8	7	7
						RFS (Qlo vs. Qo)	0.0083	0.0526	NA	NA	0.0109		NA	NA	0.24 (0.08-0.72)		9	22
ENSG00000201800.1	Y_RNA	chr3	125516979	125517086	+	OS	0.0434	0.0694	0.0022	0.0101	0.0004		0.11 (0.03-0.45)	0.13 (0.03-0.62)	0.09 (0.02-0.33)		10	6	7	8
						OS (Qlo vs. Qo)	0.0056	0.0491	NA	NA	0.0001		NA	NA	0.10 (0.03-0.32)		10	21
ENSG00000238936.1	SNORD65B	chr8	41426655	41426727	+	OS	0.0274	0.0549	0.4167	0.0051	0.0010		0.57 (0.15-2.19)	5.73 (1.69-19.42)	10.36 (2.57-41.71)		15	4	6	6
						OS (median)	0.0596	0.0993	NA	NA	0.0061		NA	NA	3.63 (1.44-9.13)		16			15
ENSG00000207191.1	SNORD116-5	chr15	25062333	25062427	+	OS	0.0458	0.0712	0.1382	0.0997	0.0037		0.37 (0.10-1.38)	0.37 (0.11-1.21)	0.13 (0.03-0.51)		5	7	9	10
						OS (Qo vs. Qhi)	0.0303	0.0786	NA	NA	0.0227		NA	NA	0.30 (0.11-0.85)		21			10
ENSG00000239169.1	SNORD109B	chr15	25278343	25278409	+	OS	0.0150	0.0448	0.5914	0.0267	0.0236		1.59 (0.29-8.56)	0.17 (0.04-0.82)	0.18 (0.04-0.79)		7	6	8	10
						OS (median)	0.0014	0.0361	NA	NA	0.0009		NA	NA	0.12 (0.04-0.42)		13			18
ENSG00000202495.1	Y_RNA	chrX	50171197	50171297	-	OS	0.0455	0.0712	0.5487	0.5458	0.0354		1.52 (0.39-5.91)	0.65 (0.16-2.60)	0.24 (0.06-0.91)		12	7	4	8
						OS (Qo vs. Qhi)	0.0092	0.0551	NA	NA	0.0161		NA	NA	0.26 (0.09-0.78)		23			8
Clinical data (histology, tumor size, grade, age at diagnosis, nodal, PR, and Her2 status) and radiotherapy data (yes/no) were included in in the Cox multivariate survival analysis in addition to the sncRNA expression levels.
Statistically significant associations (P<0.05) are shown in bold.
aAccession code from the ‘gene_id’ field from GENCODE.
bName from the ‘gene_name’ field from GENCODE.
cThe overall P-value for the significance of difference in patient outcome between sncRNA quartiles calculated using the Cox proportional hazards model.
dThe FDR-adjusted overall P-value (POverall).
eThe P-value for the significance of difference in patient outcome between sncRNA quartile compared to Q1 calculated using the Cox proportional hazards model.
fFor a given survival type, the HR and 95% CI of BC recurrence (RFS), death due to breast cancer (BCSS), and death due to any cause (OS) calculated using the Cox proportional hazards model.
Abbreviations: Chr; chromosome, Padj; adjusted P-value, HR; hazard ratio, CI; confidence interval, ER; estrogen receptor, PR; progesterone receptor, RFS; relapse-free survival, BCSS; breast cancer-specific survival, OS; overall survival, NA; Not applicable.
